# Supplementary material for: Post-discharge tobacco abstinence in a Mumbai hospital after implementation of tobacco cessation counseling: A pragmatic evaluation of the LifeFirst program
Source: PLoS One. 2024 Nov 12;19(11):e0312319. doi: 10.1371/journal.pone.0312319 (PMC11556754; doi:10.1371/journal.pone.0312319)
Supplement: S1 Data — (XLSX) [file pone.0312319.s007.xlsx]

## Sheet: baseline
phase	id	user	age	gender	A1	A1_other	A2	A3	A4	A5	A6	A7	B1	B2	B3	B4	B5	b6_betel_times	b6_khaini_times	b6_lime_times	b6_guthka_times	b6_mava_times	b6_mishri_times	b6_panmasal_times	b6_snuff_times	b6_other_times	B7_1	B7_2	B7_3	B7_4	B7_5	B7_6	B8	B9	B10a	B10aq	B10b	B10bq	B10c	B10cq	B10d	B10dq	B10e	B10eq	B10f	B10fq	B10g	B10gq	B10h
1	1	3	58	male	6		1	2	2	3	5	5	3		3				0	0	0	0	0	0	0	0
1	2	3	69	male	7		3	2	3	1	5	5	3		3				0	0	0	0	0	0	0	0
1	3	2	53	female	9		5	2	2	2	5	1	1						0	0	0	0	0	0	0	6	1	3	1	1	1	1
2	4	3	33	male	9		2	2	3	1	5	1	3		3
1	5	1	30	male	7		1	2	3	1	5	1	1			27			0	40	0	0	0	0	0	0	1	2	1	1	1	2
1	6	1	50	male	4		2	2	4		1	1	1			20		2	0	0	2	4	0	0	0	0	4	3	1	2	2	2
1	7	2	75	female	3		5	2	2	77	5	5	1			20		3	0	0	0	0	1	0	0	0	2	3	2	3	2	2
1	8	1	37	male	6		2	2	2	1	5	1	1			16		2	10	0	0	6	0	0	0	0	1	2	2	1	1	1
2	9	2	46	male	4		7	2	2	77	5	5	2	1																			15		2		2		1	1	2		2		2		2		2
1	10	3	30	male	4		2	1	2	3	5	5	3		1				0	0	0	0	0	0	0	0
1	11	2	43	male	6		2	2	2	1	5	5	1			10			0	4	0	0	0	0	0	0	2	2	1	2	1	2
2	12	2	43	male	4		2	2	2	1	5	5	2	1																			17		1	2	2		2		2		2		2		2		2
2	13	1	54	male	10		2	2	3	1	5	5	1			35											4	3	1	3	2	2
1	14	2	62	female	1		5	2	2	2	5	5	1			30			0	0	0	0	2	0	0	0	1	3	1	1	1	1
2	15	3	58	male	1		3	2	2	3	5	5	3		3
2	16	2	66	female	5		5	2	1 2	77	5	5	1			99	50										1	2	1	1	2	1
2	17	1	54	male	6		3	2	2	77	5	5	1			99	5										4	3	2	1	1	2
2	18	2	64	female	1		5	2	2	77	5	5	1			15											4	3	2	3	2	1
2	19	3	50	male	1		3	2	2	77	5	5	3		1
1	20	2	54	male	4		6	2	2	3	5	1	1			12			0	0	0	12	0	0	0	0	2	2	1	1	1	1
2	21	2	36	male	6		3	2	2	1	5	5	1			20											4	3	2	3	2	1
2	22	2	68	female	4		5	2	3	77	5	1	1			48											4	3	2	2	2	1
1	23	2	35	male	10		3	2	3	1	5	5	1			18			6	0	0	0	0	0	0	0	1	2	1	1	2	2
1	24	2	66	male	7		6	2	2	3	5	5	1			16			0	10	0	0	0	0	0	0	2	3	1	2	1	2
1	25	2	75	male	1		6	2	2	3	5	1	1			10			0	6	0	0	0	0	0	0	1	2	2	1	2	1
1	26	2	40	male	6		2	2	2	2	5	5	1			18		1	5	0	0	0	0	0	0	0	4	3	2	2	2	2
2	27	2	54	male	3		6	2	2	77	5	5	1			7											2	3	1	3	2	2
2	28	2	51	male	7		3	2	2	1	5	1	1			22											4	3	2	2	2	2
2	29	2	33	female	7		3	2	3	1	1	5	2	2																					2		2		2		2		2		1	4	2		2
2	30	2	38	male	6		3	2	3	1	5	5	2	2																					2		2		2		1	4	2		2		2		2
1	31	2	61	male	8		3	2	3	1	1	1	1			20		12	0	0	0	0	0	0	0	0	4	2	1	1	2	1
1	32	2	54	male	8		3	2	3	1	5	5	1				30		0	10	0	0	0	0	0	0	3	3	1	3	1	2
1	33	2	46	male	7		2	2	3	1	5	5	1			21			0	10	0	0	0	0	0	0	1	2	2	1	2	1
2	34	3	45	male	10		2	2	2	1	1	1	3		1
2	35	2	72	female	1		5	2	2	77	5	1	1			7											1	3	2	1	1	1
2	36	1	68	male	7		6	2	2	77	5	1	1			20											1	3	1	3	2	1
1	37	2	35	male	1		3	2	2	3	1	1	1			20		15	0	0	0	0	0	0	0	0	4	2	1	1	1	1
2	38	2	63	female	5		5	5	2	77	5	5	1			18											3	3	1	2	2	1
2	39	3	46	male	7		3	2	3	1	1	5	3		1
2	40	2	60	male	4		6	2	3	77	5	1	1			15											2	2	2	2	2	1
2	41	2		N/A	6		3	2	3	1	5	5	1			33											2	3	2	1	1	1
1	42	2	59	male	5		2	2	2	2	1	1	1			15			0	8	0	0	1	0	0	0	1	3	2	1	2	2
2	43	2	75	female	1		5	5	2	77	5	1	1			10											1	3	2	1	2	1
1	44	2	43	female	2		5	2	2	3	5	1	1			22			0	0	4	0	0	0	0	0	2	2	2	1	1	1
2	45	2	322	male	9		3	2	2	77	5	5	1			35											1	3	1	1	1	1
2	46	3	36	male	9		2	2	3	1	5	5	3		3
2	47	2	58	female	1		5	5	2	77	5	5	1			10											1	3	1	3	2	2
2	48	3	57	male	9		3	2	2	1	5	1	3		3
1	49	2	56	male	7		6	2	2	2	2	2	2	2					0	0	0	0	0	0	0	0									2		2		2		1	8	2		2		2		2
2	50	2	69	male	6		6	2	3	1	5	5	1			9											4	3	2	2	2	1
2	51	3	47	male	5		2	2	2	77	5	5	3		1
1	52	3	31	male	10		3	2	3	1	1	5	3		3				0	0	0	0	0	0	0	0
1	53	1	46	male	7		3	2	2	1	1	1	1			25			0	0	0	3	0	0	0	0	2	3	2	1	2	2
2	54	3	27	male	8		3	1	3	1	5	5	3		3
2	55	2	43	male	9		2	2	3	1	5	1	1			13											4	3	2	2	2	2
1	56	3	40	male	9		2	3	3	1	5	5	3		3				0	0	0	0	0	0	0	0
1	57	3	31	male	6		2	2	2	2	1	5	3		2				0	0	0	0	0	0	0	0
1	58	3	56	male	4		3	5	2	2	5	5	3		3				0	0	0	0	0	0	0	0
2	59	2	42	female	7		3	1	3	1	5	5	1			20											1	3	2	1	2	1
2	60	2	65	male	1		3	2	2	77	5	1	1			20											1	3	2	1	2	2
2	61	2	38	male	8		1	2	3	1	5	5	1			34											2	3	2	1	2	1
1	62	2	29	male	8		3	2	2	1	5	5	1			24			6	0	0	0	0	0	0	0	2	3	2	1	2	2
1	63	1	48	male	4		3	2	2	2	5	2	1			20		20	0	0	0	0	0	0	0	0	4	3	2	1	2	2
1	64	2	65	female	4		5	2	2	3	5	1	1					5	0	0	0	0	2	0	0	0	1	3	1	1	2	1
2	65	3	61	male	7		3	2	2	1	5	5	3		3
1	66	3	32	male	5		2	2	2	2	5	5	3		3				0	0	0	0	0	0	0	0
1	67	3	78	male	9		6	2	2	2	5	5	3		3				0	0	0	0	0	0	0	0
2	68	2	50	female	4		5	2	1		5	1	1			30											4	3	2	3	2	1
2	69	2	38	male	4		2	2	2	1	5	1	1			99	25										1	3	1	2	1	1
1	70	2	57	female	1		5	2	2	77	5	5	1			37			0	0	0	0	3	0	0	0	3	3	2	3	2	1
1	71	2	61	male	8		3	5	2	3	5	1	1				30	30	10	0	0	0	0	0	0	0	2	2	1	1	1	1
1	72	2	67	male	8		6	5	2	2	5	1	1			18		0.285714	0	7	0	0	0	0	0	0	1	3	2	2	2	2
2	73	2	50	female	3		5	2	2	77	5	1	1			32											4	3	2	3	2	1
1	74	2	66	female	1		5	5	2	3	5	5	1			25		5	0	0	0	0	0	0	0	0	4	3	1	1	2	2
1	75	1	50	male	1		2	2	2 3	2	5	5	1				25	3	0	0	0	0	0	0	0	0	4	2	2	2	2	2
1	76	3	52	male	9		2	2	2	3	5	5	3		3				0	0	0	0	0	0	0	0
2	77	2	48	male	9		1	2	2	1	1	1	1			23											2	2	2	1	2	1
2	78	2	44	male	9		3	2	3	1	5	1	1			19											1	2	1	1	2	1
1	79	2	70	female	1		6	2	2	1	5	5	1				30		0	0	0	3	0	0	0	0	4	3	2	3	2	2
1	80	3	42	male	8		3	2	3	1	5	1	3		3				0	0	0	0	0	0	0	0
1	81	2	45	male	8		1	1	2	2	1	5	1			17			0	0	2	0	0	0	0	0	3	3	1	1	2	1
2	82	2	46	male	9		2	2	3	1	5	1	1			28											2	1	2	1	2	2
2	83	3	37	male	9		3	1	2	1	5	5	3		3
2	84	2	68	female	7		5	5	2	77	5	5	1			30											1	3	1	3	2	2
2	85	2	35	female	9		5	2	2	77	5	1	2	2																					2		2		2		2		2		2		2		2
1	86	3	62	male	1		6	2	2	2	5	5	3		3				0	0	0	0	0	0	0	0
1	87	3	58	male	7		3	2	2	2	5	5	3		3				0	0	0	0	0	0	0	0
2	88	1	52	male	9		3	2	3	1	1	1	1			15											4	3	2	2	2	2
2	89	2	33	male	7		3	2	3	1	5	1	1			14											1	2	2	3	2	1
2	90	2	55	male	7		1	2	3	77	7	5	1			15											1	1	2	1	2	1
2	91	2	36	male	6		3	2	2	1	5	1	1			20											4	2	2	1	2	1
1	92	2	42	male	7		3	2	2	1	5	1	1			16			0	0	20	0	0	2	0	0	2	2	1	1	1	1
2	93	3	44	male	8		3	2	2	1	5	5	3		1
2	94	2	69	female	4		5	5	2	77	5	5	1			20											4	3	1	1	2	1
1	95	2	77	male	8		3	1	3	1	5	1	1				4		0	0	0	0	0	6	0	0	4	3	2	1	2	2
1	96	3	35	male	10		2	1	3	1	5	1	3		1				0	0	0	0	0	0	0	0
1	97	3	27	male	9		2	1	3	1	5	5	3		3				0	0	0	0	0	0	0	0
1	98	3	55	male	7		3	2	2	3	5	1	3		3				0	0	0	0	0	0	0	0
2	99	3	69	male	4		6	2	2	77	5	5	3		3
1	100	3	25	male	9		3	1	2	1	1	5	3		3				0	0	0	0	0	0	0	0
2	101	2	56	male	7		2	2	3	1	5	1	1			24											2	3	2	3	2	1
1	102	3	47	male	9		2	2	2	2	5	5	3		3				0	0	0	0	0	0	0	0
1	103	3	51	male	1		7	2	3	1	5	5	3		1				0	0	0	0	0	0	0	0
2	104	3	56	male	5		2	2	2	1	5	5	3		3
2	105	3	68	male	6		6	5	2	77	5	1	3		3
2	106	3	29	male	9		1	2	3	1	5	5	3		3
2	107	3	52	male	8		3	2	3	1	5	5	3		3
2	108	3	51	male	8		3	2	3	1	5	5	3		3
1	109	2	46	female	7		5	2	2	3	5	5	1			25		3	0	0	0	0	0	0	0	0	3	1	2	2	2	1
2	110	3	21	male	6		2	1	2	1	1	1	3		1
2	111	2	47	male	5		3	2	3	1	5	5	1			12											2	3	2	2	2	2
2	112	2		N/A	4		5	5	2	77	5	5	1			30											1	3	1	3	2	1
1	113	2	25	male	6		2	2	2	1	5	1	1			15			0	10	0	0.142857	0	0	0	0	1	3	1	2	2	2
1	114	1	67	male	4		6	2	2	3	5	1	1			22		4	0	0	0	0	0	0	0	0	4	3	2	1	2	2
2	115	2	48	male	5		3	2	2	1	5	5	1			42											2	3	2	1	2	2
2	116	2	78	female	4		5	5	2	77	5	5	1			15											2	3	1	3	2	1
2	117	2	48	female	4		5	2	2	77	5	5	1			48											2	3	1	2	1	2
1	118	2	75	female	1		5	2	2	3	5	5	1			71		5	0	0	0	0	3	0	0	0	1	3	2	2	2	2
1	119	3	54	male	7		3	2	2	1	5	2	3		3				0	0	0	0	0	0	0	0
2	120	2	60	female	1		2	5	2	77	5	1	1			20											3	3	1	1	2	2
1	121	2	58	male	7		3	2	2	3	5	1	1			22		3	0	0	0	0	0	0	0	0	2	2	2	3	2	2
1	122	2	55	female	4		5	5	2	1	5	5	1			12		2	0	0	0	2	0	0	0	0	4	3	2	3	2	2
2	123	2	73	male	9		6	2	2	77	5	5	1			25											1	3	1	2	2	2
1	124	1	43	male	6		2	2	2	1	5	5	1			20			0	5	0	0	0	0	0	0	1	3	1	3	2	1
2	125	3	37	male	6		3	2	3	1	5	1	3		1
2	126	2	47	female	4		5	2	3	77	5	1	1			16											3	2	1	1	2	1
1	127	1	77	male	3		6	2	2	2	5	5	1			35			0	0	0	0	0	0	0	0.428571	4	3	2	2	2	1
2	128	3	58	female	1		2	5	2	77	5	5	3		3
2	129	2	45	male	4		3	2	3	77	5	5	1			20											1	3	2	1	2	1
1	130	2	69	female	1		5	5	2	2	1	5	1				1		0	2	0	0	0	0	0	0	1	3	1	3	2	2
1	131	2	42	male	7		1	2	3	3	5	5	1			18			0	0	4	0	0	0	0	0	1	2	1	1	1	1
1	132	3	57	male	6		3	2	2	2	5	5	3		1				0	0	0	0	0	0	0	0
1	133	2	60	female	1		5	2	2	2	1	1	1			25			0	0	0	0	0	0	4	0	1	3	2	1	2	2
2	134	2	54	male	7		2	2	2	1	5	5	2	2																					1	2	2		2		2		2		2		2		2
1	135	3	47	male	9		2	2	2	1	5	5	3		3				0	0	0	0	0	0	0	0
1	136	2	55	male	8		2	2	2	2	5	5	1			24			5	0	0	0	0	0	0	0	2	3	1	1	2	2
1	137	2	59	male	5		2	2	2	3	5	5	1			20		8	0	0	0	0	0	0	0	0	2	3	2	3	2	1
1	138	2	60	female	4		5	2	2	77	1	1	1			30		3	0	0	0	0	0	0	0	0	3	3	2	3	2	2
1	139	3	50	male	8		3	1	3	1	5	1	3		3				0	0	0	0	0	0	0	0
2	140	2	39	male	6		2	2	2	1	5	1	1			17											4	3	2	3	2	1
1	141	2	58	male	5		3	2	2	3	5	1	1			20		3	0	0	0	0	0	0	0	0	3	3	1	2	2	1
2	142	2	58	male	7		3	2	3	77	5	5	1			18											4	3	2	3	2	1
1	143	2	70	female	1		5	2	2	3	5	5	1				20	5	0	0	0	0	0	0	0	6	1	3	2	3	2	1
1	144	1	63	male	9		2	2	2	1	2	2	2	2					0	0	0	0	0	0	0	0									2		2		1	2	2		2		2		2		2
2	145	2	74	female	8		5	2	2	77	5	5	1			40											4	3	2	3	2	1
1	146	2	45	male	6		3	2	2	3	5	5	1			20			0	15	0	0	0	0	0	0	1	3	1	1	1	1
1	147	1	38	male	4		2	2	3	1	5	5	1			16			0	0	8	0	0	0	0	0	2	3	2	1	2	2
1	148	3	35	male	9		2	2	2	1	5	5	3		3				0	0	0	0	0	0	0	0
1	149	2	59	female	7		2	1	2	1	5	5	1			20		2	0	0	0	0	0	0	0	0	4	3	2	2	2	2
1	150	3	23	male	8		3	1	2 3	1	1	5	3		3				0	0	0	0	0	0	0	0
2	151	3	46	male	1		3	2	2	77	5	5	3		1
2	152	3	50	male	8		2	2	3	1	5	5	3		3
2	153	2	47	male	1		5	2	2	77	5	1	1			30											4	3	2	3	2	2
2	154	3	56	male	9		3	2	3	1	1	5	3		1
2	155	3	66	male	7		6	2	2	77	1	5	3		3
1	156	3	37	male	8		2	2	3	1	5	1	3		3				0	0	0	0	0	0	0	0
1	157	2	62	male	4		3	2	1 3	1	5	5	1			40		5	0	0	10	0	0	5	0	0	1	2	1	1	1	1
1	158	3	69	male	5		3	2	2	2	5	5	3		3				0	0	0	0	0	0	0	0
1	159	2	52	male	8		6	2	1		5	5	1			15		0.285714	0	3	0	0	0	0	0	0	2	2	1	3	2	2
1	160	3	32	male	6		3	2	2	1	1	1	3		1				0	0	0	0	0	0	0	0
2	161	2	57	male	5		6	2	2	77	5	5	1			20											4	3	2	2	2	2
2	162	2	45	female	5		5	2	3	1	5	1	1			44											2	3	2	3	2	2
2	163	2	42	male	5		2	2	3	1	5	1	1			20											4	3	2	1	2	1
1	164	3	26	male	9		2	1	3	1	5	5	3		3				0	0	0	0	0	0	0	0
2	165	3	36	male	7		3	2	2	77	5	1	3		1
2	166	3	58	male	8		6	2	3	1	1	1	3		3
1	167	2	49	female	7		5	2	2 3	1	1	1	1				20		0	4	0	0	0	0	0	0	4	3	1	3	1	2
2	168	2	57	male	4		3	2	2	77	5	1	1			99	19										4	3	2	1	2	1
1	169	3	58	male	8		2	2	3	1	5	5	3		3				0	0	0	0	0	0	0	0
1	170	2	63	male	9		6	2	2	1	5	1	1				50		0	0	0	0	0	0	0	4	1	3	2	2	1	2
2	171	2	58	male	7		1	2	3	1	5	5	1			25											2	3	2	2	2	2
2	172	2	56	male	3		3	2	2 3	1	4	5	1			22											2	3	2	2	2	2
1	173	3	46	male	6		3	1	2	3	5	5	3		3				0	0	0	0	0	0	0	0
2	174	2	45	female	4		2	2	3	77	5	5	1			20											1	3	1	2	2	1
2	175	2	70	male	7		3	2	2	77	5	5	1			20											4	3	1	3	1	1
2	176	2	59	female	3		5	2	2	77	1	5	1			30											2	3	1	2	2	1
2	177	2	29	male	8		2	1	3	1	1	1	1			18											1	3	2	1	2	2
2	178	2	44	male	6		8	2	3	1	5	1	1			11											1	3	2	2	2	1
1	179	2	37	male	8		3	2	3	1	5	5	1			21			14	0	14	0	0	0	0	0	2	2	1	1	2	1
1	180	3	50	male	3		6	2	2	2	5	5	3		3				0	0	0	0	0	0	0	0
2	181	3	48	male	4		3	2	2	77	5	5	3		1
2	182	3	75	male	4		3	2	2	3	5	1	3		3
2	183	2	31	male	6		3	1	3	1	5	1	1			12											1	3	2	2	1	1
2	184	3	27	male	6		3	2	3	77	1	5	3		3
1	185	3	50	male	6		3	2	3	1	5	5	3		3				0	0	0	0	0	0	0	0
2	186	2	64	male	6		6	2	2	77	5	5	1			99	44										2	2	2	2	2	1
2	187	3	28	male	9		2	2	3	1	1	1	3		3
1	188	3	68	male	8		2	2	2	77	5	5	3		3				0	0	0	0	0	0	0	0
2	189	2	38	male	6		3	2	2	3	5	5	1			99	15										1	3	2	1	1	2
1	190	1	62	male	7		3	2	2	2	5	5	1			22		12	0	0	0	0	0	8	0	0	3	2	2	1	2	2
1	191	2	51	male	7		1	2	3	1	5	5	1			26			0.428571	0	0	0	0	0	0	0	1	3	2	1	2	2
1	192	2	57	male	6		2	2	2	3	5	5	1			12		1	0	4	0	0	0	0	0	0	2	3	2	3	1	2
1	193	3	35	male	6		3	2	3	1	1	5	3		3				0	0	0	0	0	0	0	0
2	194	2	71	female	3		5	2	2	77	1	1	1			20											2	3	1	3	2	2
1	195	2	42	male	7		3	2	3	1	5	5	1			15			0	0	20	0	0	0	0	0	2	3	2	1	2	1
1	196	2	69	male	7		3	2	2	2	5	5	1			29			0	10	0	0	0	0	0	0	3	3	2	1	2	2
1	197	2	45	female	4		5	2	2	3	5	1	1				40		0	0	0	0	3	0	0	0	1	3	1	2	2	1
2	198	2	67	male	7		6	2	2	77	5	5	1			18											3	3	2	2	2	2
2	199	3	64	male	3		3	2	2	77	5	1	3		1
2	200	2	62	female	9		5	2	2	1	5	1	1			99	28										3	3	2	2	2	2
2	201	2	69	male	6		3	2	2	1	5	1	1			26											1	3	2	2	2	2
1	202	3	43	male	1		2	2	2	77	5	5	3		3				0	0	0	0	0	0	0	0
2	203	3	64	male	7		3	2	2	77	5	5	3		3
1	204	2	64	female	1		5	2	2	3	5	5	1			30			0	0	0	0	4	0	0	0	1	3	1	2	1	2
2	205	3	47	male	4		3	2	2	77	5	5	3		2
2	206	2	43	male	4		3	2	3	3	5	1	1			17											3	3	1	1	2	1
1	207	2	64	female	4		5	2	2	2	5	5	1			7			0	0	0	0	1	0	0	0	1	3	1	2	1	2
2	208	2	54	male	9		3	2	3	1	5	5	1			12											1	3	1	3	2	1
2	209	1	60	male	1		3	2	2	77	5	1	1			40											4	2	2	3	2	2
2	210	3	37	male	8		3	2	3	1	1	5	3		3
1	211	2	47	male	7		1	2	2	2	5	1	1			14			0	0	0	0	2	0	0	0	2	3	1	2	2	2
2	212	2	59	male	8		1	2	3	1	5	1	1			17											1	3	1	1	1	1
1	213	3	21	male	7		2	2	2	2	5	1	3		3				0	0	0	0	0	0	0	0
1	214	3	22	male	8		3	1	3	1	5	5	3		3				0	0	0	0	0	0	0	0
2	215	2	38	female	1		3	4	2	1	1	1	1			20											3	3	1	2	2	2
2	216	2	75	male	7		2	2	2	1	5	5	1			16											4	2	2	2	2	1
2	217	2	58	male	7		1	2	3	77	5	5	1			99	35										2	3	2	2	2	2
2	218	2	60	female	9		6	2	3	3	5	5	1			99	20										4	3	2	3	2	2
1	219	2	24	male	8		2	2	3	1	1	1	1			20			0	2	0	0	0	0	0	0	4	3	2	3	2	2
2	220	2	30	male	7		1	1	3	1	5	1	1			20											2	3	2	2	2	1
2	221	1	29	male	10		1	1	3	1	1	5	1			29											4	2	2	3	2	1
2	222	2	44	male	7		3	2	3	1	5	5	1			25											4	2	2	1	2	2
2	223	2	72	male	5		6	2	2	1	1	5	1			32											1	3	2	1	2	2
1	224	3	69	male	6		6	2	2	3	5	5	3		3				0	0	0	0	0	0	0	0
1	225	2	32	male	7		2	1	3	1	1	1	1				6		0	1	0	0	0	0	0	0	3	2	2	1	2	2
1	226	3	57	male	4		2	2	2	2	5	5	3		3				0	0	0	0	0	0	0	0
2	227	2	65	male	6		3	2	2	77	1	1	1			25											1	2	2	1	2	1
2	228	2	21	male	8		7	1	3	1	5	1	1			20											4	3	2	1	2	2
2	229	2	44	female	5		5	2	2	77	5	1	1			20											4	3	2	3	2	2
2	230	2	58	male	4		1	2	2	77	5	5	1			10											2	3	1	3	2	1
2	231	3	37	male	7		3	1	3	1	1	1	3		1
2	232	2	40	male	9		1	2	3	1	5	5	1			20											1	3	2	1	2	1
2	233	2	53	male	8		1	2	2	1	5	5	2	2																					1	4	2		2		2		2		2		2		2
1	234	2	61	male	7		2	2	2	1	5	5	1			40			0	15	0	0	0	0	0	0	1	3	2	1	1	2
2	235	2	29	male	7		1	2	3	1	1	1	1			12											4	3	2	2	2	2
1	236	3	67	male	8		6	2	1		5	5	3		3				0	0	0	0	0	0	0	0
2	237	2	43	male	7		2	2	2	1	5	1	1			99	20										4	3	1	1	2	2
2	238	3	38	male	7		3	2	2	77	5	1	3		1
1	239	2	58	N/A	5		8	2	2	77	5	5	1			25													2	2	2	2
1	240	2	65	male	7		6	2	2	2	5	5	1			15		13	6	0	0	0	0	0	0	0	2	3	1	1	1	1
1	241	3	18	male	7		4	1	3	1	1	5	3		3				0	0	0	0	0	0	0	0
2	242	3	39	male	9		3	2	3	1	5	5	3		3
2	243	2	67	female	1		5	5	2	77	5	5	1			99	12										1	3	2	3	2	1
1	244	2	68	female	3		5	2	2	3	5	1	1				50	4	0	0	0	0	1	0	0	0	1	3	1	2	2	1
2	245	3	41	male	7		3	2	3	1	5	5	3		1
2	246	2	52	female	4		3	2	2	77	5	5	1			14											1	3	1	1	2	1
1	247	3	57	male	9		1	2	2	2	5	5	3		1				0	0	0	0	0	0	0	0
1	248	2	55	male	2		3	2	2	3	5	5	1			40			0	0	10	0	0	0	0	0	1	3	2	1	1	1
2	249	2	56	female	1		5	5	2	77	5	5	1			55											3	3	2	3	2	1
1	250	3	66	male	8		6	2	2	1	5	5	3		1				0	0	0	0	0	0	0	0
1	251	2	55	male	6		1	2	2	2	5	5	1			30			0	4	0	0	0	0	0	0	4	3	2	1	2	2
2	252	2	58	male	6		1	2	3	77	5	1	1			18											4	3	2	1	2	2
2	253	3	37	male	9		3	2	3	1	5	5	3		3
2	254	3		N/A	7		6	2	3	1	5	5	3		3
1	255	3	45	male	8		2	2	2	2	5	5	3		1				0	0	0	0	0	0	0	0
1	256	2	45	male	1		2	2	2	3	5	5	1				25	8	0	0	0	0	0	0	0	0	3	2	2	1	2	2
1	257	3	34	male	6		2	2	2	2	5	5	3		3				0	0	0	0	0	0	0	0
1	258	3		N/A	9		3	1	2	1	5	1	3		1
1	259	2	69	male	7		6	2	2	2	5	5	1				25		0	0	0	0	0	4	0	0	3	3	2	3	2	2
1	260	3	58	male	5		3	2	2	2	5	5	3		3				0	0	0	0	0	0	0	0
2	261	2	55	male	1		2	2	3	77	5	5	1			22											1	3	2	1	2	1
2	262	1	66	male	6		2	2	2	1	5	5	1			40											1	3	2	1	2	1
1	263	3	58	male	7		3	2	2	3	1	5	3		1				0	0	0	0	0	0	0	0
2	264	3	48	male	5		2	2	3	1	5	5	3		3
1	265	3	66	male	7		6	2	2	3	5	5	3		3				0	0	0	0	0	0	0	0
2	266	2	42	male	4		2	2	2	77	5	5	1			10											1	3	1	1	1	2
1	267	3	55	male	3		6	2	2	3	5	5	3		3				0	0	0	0	0	0	0	0
1	268	2	58	male	9		3	2	2	2	5	5	1			30			0	0	0	0	0	0	0	2	1	3	2	3	2	2
2	269	2	22	male	9		4	1	3	1	5	2	1			21											4	3	1	1	1	2
1	270	2	48	male	9		3	2	3	1	5	5	1				25	10	0	0	0	0	0	0	0	0	4	3	2	1	2	2
2	271	2	57	male	10		1	2	2	77	5	1	1			27											1	2	1	2	2	1
2	272	3	30	male	9		2	1	3	1	5	5	3		3
2	273	2	64	male	7		3	2	3	3	5	5	1			35											4	3	2	3	2	2
2	274	2	75	male	6		3	2	2	2	5	1	1			15											1	3	2	1	2	2
2	275	3	25	male	9		2	1	3	1	5	5	3		3
2	276	2	45	female	4		5	2	2	77	5	5	1			6											1	3	1	3	2	2
1	277	2	69	male	4		6	2	2	3	5	5	1				30		0	0	0	0	0	0	0	10	1	3	1	2	1	1
1	278	1		N/A	4		3	1	2	77	1	1	1			13													2	1	2	1
1	279	1	50	male	2		2	2	3	1	5	5	1				15	3	0	0	0	0	0	0	0	0	4	2	2	2	2	2
1	280	2	75	male	9		6	2	3	1	5	5	1				30		0	0	4	0	0	0	0	0	3	1	1	1	1	2
2	281	2	58	male	8		6	5	2	77	7	7	1			20											4	3	2	2	2	2
2	282	2	37	male	9		2	2	3	1	5	5	1			20											2	3	2	2	2	1
1	283	2	30	female	6		3	2	2	3	1	1	1			10			0	0	0	0	1	0	0	0	2	3	1	3	1	2
1	284	2	61	female	6		5	2	2	2	5	5	1			40		3	0	0	0	0	0	0	0	0	3	3	2	2	2	1
1	285	3	34	male	4		2	2	2	3	1	2	3		1				0	0	0	0	0	0	0	0
1	286	2	66	male	6		3	2	2	2	5	1	1			22		2	0	0	0	0	0	0	0	0	4	3	1	2	1	2
2	287	1	47	male	7		3	2	2	1	5	5	1			18											1	2	1	1	1	1
2	288	2	26	male	7		3	2	3	1	5	5	1			25											4	3	2	1	2	2
2	289	2	47	male	9		3	2	3	1	5	5	2	2																					2		2		2		1	4	2		2		2		2
2	290	2	40	male	5		2	2	2	1	5	5	1			19											2	2	1	2	1	2
2	291	2	32	male	6		3	2	2	1	5	5	1			22											3	3	2	2	2	2
1	292	3	69	male	7		2	2	2	1	5	5	3		3				0	0	0	0	0	0	0	0
1	293	2	73	female	3		5	2	2	3	5	5	1				25		0	0	0	0	0	0	0	2	1	3	1	1	1	1
2	294	2	55	male	4		3	2	2	77	5	5	1			20											4	3	2	2	2	2
2	295	2	39	female	7		5	2	2	77	1	5	1			99	15										2	3	2	2	2	2
2	296	2	38	male	5		3	2	3	1	5	5	1			25											1	3	1	3	2	2
2	297	2	38	male	1		7	2	2	77	5	5	1			30											3	3	2	2	2	2
1	298	1	61	male	1		2	2	2	3	5	5	1				2		0	0	0	0	0	0	0	2	4	3	1	2	1	1
2	299	3	72	male	7		6	2	3	1	5	5	3		1
1	300	2	64	female	5		5	5	3	1	5	5	1			3			0	0	0	0	3	0	0	0	1	3	1	2	1	1
2	301	2	59	male	7		3	2	2	77	5	1	2	1																			25		2		2		2		2		2		2		2		2
2	302	2	50	female	1		5	2	2	77	1	1	1			99	10										2	3	1	2	2	1
2	303	3	62	male	7		3	2	3	1	5	5	3		1
1	304	2	46	female	1		5	2	2	2	5	1	1			30			0	0	0	2	2	0	2	0	1	3	1	2	1	2
2	305	3	58	male	5		6	2	2	77	5	5	3		3
2	306	2	36	male	7		2	2	3	1	5	1	1			30											1	3	2	1	2	2
1	307	3	65	male	6		6	2	2	3	5	5	3		3				0	0	0	0	0	0	0	0
2	308	3	59	male	5		3	2	3	77	5	5	3		1
2	309	1	43	male	8		1	2	2	1	5	5	1			5											1	3	2	1	2	1
2	310	2	47	male	4		2	2	3	77	5	1	1			15											4	3	2	1	2	2
2	311	2	48	female	1		5	2	2	77	5	1	1			35											1	3	2	3	2	2
2	312	3	69	male	3		3	2	2	77	1	1	3		3
1	313	3	54	male	9		3	2	2	1	5	1	3		1				0	0	0	0	0	0	0	0
1	314	3	62	male	3		6	2	2	3	5	5	3		3				0	0	0	0	0	0	0	0
2	315	2	25	male	5		2	1	3	77	2	1	2	2																					2		2		2		2		2		2		2		2
1	316	1	58	male	6		2	2	3	1	1	1	1			22		7	0	0	0	0	0	0	0	0	2	3	2	3	2	1
2	317	2	21	male	7		3	1	3	1	1	1	1			18											4	3	2	1	2	2
2	318	2	44	male	5		3	2	3	1	1	1	1			34											4	3	2	1	2	2
1	319	2	53	female	4		2	5	2	2	5	5	1			47			0	0	0	0	1	0	0	0	1	3	1	3	2	2
2	320	2	42	male	4		2	2	2	77	5	5	1			10											1	2	2	1	2	2
1	321	1	40	female	7		2	2	2	1	5	5	1			20			6	0	0	0	0	0	0	0	4	3	2	2	2	2
2	322	3	53	male	9		3	4	2	1	5	5	3		3
2	323	1	24	male	6		3	1	3	1	1	5	2	1																			15		2		2		2		1	3	2		2		2		2
2	324	2	30	male	9		2	2	3	1	5	5	1			19											1	3	2	2	2	1
1	325	2	65	female	1		5	5	2	2	5	5	1			3			0	0	0	0	6	0	0	0	1	3	2	1	2	2
2	326	1	37	male	9		1	2	3	1	5	1	1			22											4	3	2	1	2	1
2	327	1	37	male	6		3	2	2	1	5	5	1			99	15										3	3	1	1	1	1
2	328	2	60	female	1		5	5	2	77	1	5	1			35											1	3	1	2	2	2
1	329	2	41	female	6		5	2	2	3	1	1	1				4		0	3	0	0	0	0	0	0	4	3	2	3	2	2
1	330	3	65	male	4		2	2	4		5	5	3		3				0	0	0	0	0	0	0	0
2	331	2	70	male	9		6	2	3	2	5	5	1			16											4	3	2	1	2	1
2	332	2	36	male	8		1	2	2	1	1	1	1			20											2	3	1	3	2	2
2	333	2	29	male	9		1	2	3	1	1	5	1			99	6										1	2	2	2	2	1
2	334	2	32	male	8		7	1	3	1	5	1	1			28											4	3	2	3	2	2
2	335	2	59	male	8		1	2	3	77	5	5	1			28											1	3	2	1	2	1
2	336	3	27	male	10		1	1	3	1	5	5	3		3
2	337	3	25	male	7		3	2	2	77	5	5	3		1
2	338	3	52	male	9		6	2	2	1	5	1	3		3
1	339	2	21	male	7		2	2	2	1	5	5	1			14			0	6	0	0.714286	0	0	0	0	1	3	2	1	1	2
1	340	2	67	female	3		5	2	4		5	5	1				30		0	0	0	0	3	0	0	0	1	3	1	2	2	1
1	341	2	73	female	7		5	2	2	2	5	5	2	1					0	0	0	0	0	0	0	0								15	1	2	2		2		2		2		2		2		2
2	342	2	68	male	8		3	2	2	77	1	1	1			20											3	3	1	1	1	1
1	343	2	64	male	3		6	2	2	3	5	5	1			13		0.571429	0	25	0	0	0	0	0	0	2	2	1	1	1	1
2	344	3	24	male	8		2	1	3	1	5	5	3		1
2	345	2	60	male	4		2	2	2	77	5	5	1			55											4	3	2	2	2	2
1	346	3	55	N/A	4		3	2	2	77	5	5	3		3
2	347	3	55	male	7		3	2	3	1	5	5	3		2
2	348	2	40	male	10		2	2	2	1	5	5	1			18											1	3	2	2	2	2
2	349	2	53	male	6		3	2	2 3	1	5	5	1			25											3	3	1	1	1	2
2	350	3	44	male	6		3	2	3	1	5	5	3		1
1	351	2	56	female	1		2	5	2	2	2	1	2	2					0	0	0	0	0	0	0	0									2		2		2		2		2		1	3	2		2
2	352	2	47	male	6		2	2	3	1	5	5	1			23											1	3	1	3	2	2
1	353	2	45	male	7		6	2	2	77	5	5	1			18		5	5	5	0	0	0	0	0	0	3	2	2	2	2	2
2	354	2	66	male	1		2	2	2	77	5	5	1			20											2	2	2	3	2	1
2	355	2	53	male	4		3	2	2	1	5	1	1			18											1	3	2	1	2	2
2	356	2	66	female	1		5	2	2	77	5	5	1			15											4	2	1	3	2	1
2	357	2	49	male	8		3	2	3	1	5	1	1			99	26										2	3	1	1	2	1
1	358	2	46	male	6		2	2	3	1	5	5	1			25		3	0	0	0	0	0	0	0	0	4	3	1	2	2	2
1	359	3	58	male	9		6	2	3	1	5	5	3		3				0	0	0	0	0	0	0	0
2	360	2	34	female	8		5	2	2	1	1	1	1			20											1	3	2	3	1	1
2	361	3	31	male	4		2	2	3	1	5	5	3		1
1	362	2	21	male	9		3	2	2	3	5	5	1			14		1	0	0	2	0	0	0	0	0	4	2	2	1	2	1
2	363	2	55	female	1		5	2	2	77	1	1	1			99	37										4	3	1	2	2	1
1	364	3	57	male	7		6	2	2	3	5	5	3		3				0	0	0	0	0	0	0	0
1	365	2	68	female	1		5	2	1 2	3	5	5	1			15			0	0	0	0	0	0	0	4	4	3	2	1	2	1
2	366	2	58	male	5		7	2	2	1	5	1	1			99	27										1	3	2	3	2	2
2	367	2	63	male	4		6	2	3	1	5	1	1			12											4	3	2	3	2	1
1	368	2	59	N/A	7		6	2	2	3	5	1	1			22													2	2	2	2
2	369	1	49	male	7		1	2	3	1	5	1	1			17											3	2	2	1	2	2
1	370	2	46	male	2		3	2	3	1	5	5	1				10		10	0	0	0	0	0	0	0.142857	4	1	2	2	2	2
2	371	2	60	female	7		5	2	2	77	1	5	1			99	35										4	3	2	3	2	1
2	372	2	63	female	4		5	2	2	77	5	1	2	1																			99	8	1	6	2		2		2		2		2		2		2
1	373	2	37	male	7		3	2	2	1	5	5	1				1		0	0	0	15	0	0	0	0	4	2	1	1	1	1
2	374	3	57	male	5		3	2	2	77	5	5	3		3
1	375	3	61	male	6		3	2	2 3	1	5	5	3		1				0	0	0	0	0	0	0	0
1	376	3	63	male	7		6	2	2	3	5	1	3		3				0	0	0	0	0	0	0	0
1	377	2	60	female	1		5	5	2	2	5	5	1						0	0	0	0	1	0	0	0	1	3	1	3	1	1
2	378	2	29	male	9		2	2	3	1	5	1	1			25											4	3	1	1	2	2
2	379	2	38	male	9		2	2	3	1	1	5	1			20											3	3	1	2	2	1
2	380	2	50	male	7		3	2	3	1	5	5	2	2																					1	1	2		2		2		2		2		2
2	381	2	63	female	5		5	5	2	77	5	5	1			13											1	3	1	3	1	1
2	382	2	74	male	7		6	2	2	1	5	5	1			15											2	3	1	2	2	2
1	383	2	32	male	7		3	2	2	1	5	5	1			16			0	0	10	0	0	0	0	0	2	2	2	1	1	2
2	384	3	60	male	7		6	2	2	3	5	5	3		3
2	385	1	55	male	2		3	2	2	77	5	5	1			25											4	3	2	3	2	2
2	386	2	50	female	5		5	2	3	77	5	1	1			21											1	3	2	3	1	1
2	387	3	46	male	6		3	2	3	1	5	1	3		3
2	388	2	43	male	6		2	2	3	1	2	5	1			14											1	3	2	1	1	2
2	389	2	34	male	8		1	2	3	1	5	1	1			24											4	2	1	1	2	1
2	390	3	53	male	4		3	2	2	77	5	5	3		1
2	391	3	25	male	9		3	1	3	1	5	5	3		3
1	392	2	53	male	1		3	2	2	3	1	5	1			20			0	0	0	0	0	0	0	15	2	3	2	1	1	2
1	393	2	60	female	3		5	2	2	3	1	5	1			9			0	0	0	0	3	0	0	0	2	3	1	3	1	1
1	394	2	47	N/A	3		3	2	2	1	1	5	1			14													2	3	2	2
1	395	2	55	male	3		3	2	3	3	5	5	1			12		4	8	8	0	0	0	0	0	0	2	2	1	3	1	1
2	396	2	53	female	6		5	5	2	77	5	5	1			99	29										4	3	1	3	2	2
1	397	1	64	male	4		2	2	2	2	5	5	1			25			0	0	25	0	0	0	0	0	1	1	2	1	2	2
2	398	2	45	female	5		3	2	3	1	1	1	1			41											1	3	1	3	2	1
1	399	2	58	male	9		3	2	2	2	5	5	1			20		2	0	0	0	0	0	10	0	0	2	1	2	2	1	2
1	400	2	45	male	2		8	2	2	3	1	5	1			20			0	50	0	0	0	0	0	0	1	3	2	1	2	2
2	401	3	26	female	9		2	1	3	1	5	1	3		3
2	402	2	39	male	9		2	2	3	1	5	5	1			12											2	2	1	1	2	2
1	403	2	65	male	8		6	2	2	3	5	5	1				15		0	0	0	0	0	0	0	0	1	3	1	2	2	2
1	404	2	56	female	9		1	2	2	1	5	1	1			10			0	0	0	0	0	0	0	3	4	1	1	3	2	1
2	405	2	47	male	7		3	2	3	1	5	5	1			37											4	2	2	2	2	1
1	406	2	37	male	4		3	2	3	1	5	5	2	2					0	0	0	0	0	0	0	0									2		2		2		2		2		2		2		2
2	407	2	68	male	7		3	2	2	77	5	1	1			25											2	3	2	3	2	1
2	408	2		N/A	5		5	2	3	1	5	5	1			11											1	3	2	1	2	1
1	409	3	52	male	9		7	2	2	77	5	1	3		1				0	0	0	0	0	0	0	0
1	410	3	82	male	4		6	2	1 2	3	5	1	3		3				0	0	0	0	0	0	0	0
1	411	1	36	male	7		3	2	1 3	1	5	2	1				3		0	0	0	0	0	0	0	5	4	2	2	1	1	2
1	412	2	69	male	4		6	2	2	2	5	1	1			13			0	0	0	99	0	0	0	0	3	3	1	1	2	1
1	413	3	37	N/A	7		3	2	3	1	5	1	3		3
2	414	2	54	male	8		3	2	3	1	5	5	1			44											1	3	2	3	2	1
1	415	2	21	male	6		6	5	2	3	5	5	1			25		6	0	0	0	6	0	0	0	0	3	3	1	2	2	2
2	416	1	60	male	6		3	2	2	77	5	5	1			16											4	3	1	3	2	1
2	417	3	56	male	5		3	2	2	3	5	1	3		3
1	418	3	67	male	4		6	2	2	2	5	5	3		3				0	0	0	0	0	0	0	0
1	419	3	57	male	4		3	2	2	3	5	5	3		3				0	0	0	0	0	0	0	0
1	420	3	27	male	9		2	1	3	1	2	1	3		3				0	0	0	0	0	0	0	0
1	421	1	40	male	4		3	2	2	3	5	5	1			25			0	0	0	0	0	0	0	20	2	3	1	3	2	2
2	422	2	50	female	5		5	2	2	77	5	5	1			48											1	3	2	3	2	2
1	423	2	36	male	7		2	2	2	2	5	5	1			45			0	0	0	5	0	0	0	0	4	3	2	1	1	2
1	424	2	46	female	6		5	4	3	3	5	5	1				20	2	0	0	0	0	0	0	0	0	4	3	2	3	2	2
2	425	2	44	male	4		2	2	3	3	5	5	1			14											4	3	2	1	2	1
1	426	2	34	male	9		3	2	2	1	5	5	1				7		0	0	0	0	2	0	0	0	1	3	2	2	1	2
2	427	3	44	male	7		3	2	2	1	5	5	3		3
1	428	2	64	male	7		1	2	2	3	5	5	1				15		0	3	0	0	0	0	0	0	4	3	1	1	2	2
2	429	2	45	female	6		2	2	2	77	5	5	1			44											1	3	2	3	2	2
2	430	2	68	female	1		5	2	1		5	5	1			99	2										4	3	2	3	2	2
2	431	2	54	male	5		5	2	2	77	5	5	1			20											2	3	1	3	1	2
1	432	2	66	female	4		5	2	2	2	5	1	1			24			0	0	5	0	0	0	0	0	4	3	2	1	2	2
1	433	3		N/A	2		3	2	2	77	1	1	3		7
1	434	2	55	male	7		8	2	2	3	1	1	1			12			0	10	0	0	0	0	0	0	1	3	2	1	2	1
2	435	2	32	female	5		3	2	3	3	1	1	1			13											1	3	1	1	2	1
1	436	2	46	male	4		2	1	2	3	5	5	1			16			0	0	0	0	0	0	0	3	2	1	1	2	2	2
2	437	2	67	female	2		5	5	3	77	1	5	1			13											4	3	2	2	2	1
1	438	3	62	male	6		3	2	2	2	5	5	3		3				0	0	0	0	0	0	0	0
2	439	2	50	female	8		5	2	2	77	1	2	2	2																					2		2		2		2		2		2		2		2
1	440	2	56	female	3		5	2	2	2	5	1	2	2					0	0	0	0	0	0	0	0									2		2		1	4	2		2		2		2		2
2	441	2	73	female	4		5	2	1		5	1	1			12											1	3	1	3	2	1
2	442	2	59	male	6		1	2	2	77	5	5	1			24											1	3	1	1	2	1
1	443	2	64	male	1		3	2	2	3	5	5	2	1					0	0	0	0	0	0	0	0									2		2		1	2	2		2		2		2		2
2	444	3	67	male	6		3	2	2	1	5	1	3		3
1	445	3	57	male	8		1	2	3	1	2	2	3		2				0	0	0	0	0	0	0	0
1	446	2	55	male	5		2	2	4		5	5	1				9		0	5	0	0	0	0	0	0	1	2	2	1	2	1
1	447	2	40	female	4		5	2	2	3	1	1	1			27			15	0	4	0	0	0	0	0	1	3	2	1	1	1
1	448	2	60	female	3		5	2	2	3	5	5	1			18			0	0	0	0	1	0	0	0	1	3	1	3	2	2
2	449	3	43	male	7		3	2	3	1	5	5	3		3
2	450	2	58	male	4		3	2	2	77	5	5	1			28											4	3	2	2	2	2
2	451	2	66	male	7		3	2	2	77	5	5	1			99	8										2	3	2	3	2	2
1	452	2	60	female	4		5	2	2	3	5	1	1			10			0	0	0	0	3	0	0	0	1	3	1	3	2	2
2	453	1	50	male	6		3	2	2	1	5	5	1			15											1	3	2	1	1	1
2	454	1	60	male	4		3	2	2	77	5	1	1			50											4	3	2	2	2	2
2	455	2	55	female	4		5	2	2	77	1	1	1			35											4	3	2	2	2	1
2	456	3	47	male	7		3	2	2	77	5	5	3		3
2	457	2	42	male	8		3	2	3	1	1	5	1			28											1	3	2	2	2	2
2	458	1	45	male	7		3	2	3	1	5	1	1			30											4	3	2	3	2	2
1	459	1	51	male	9		3	2	2	2	5	5	1			22		2	0	0.857143	0	0	0	0	0	0	1	3	2	2	2	2
1	460	2	63	female	5		5	2	2	77	5	1	1			25			0	0	0	0	1	0	0	0	1	3	1	3	1	2
2	461	3	73	male	7		3	2	2	77	5	5	3		3
1	462	2	59	female	3		5	2	2	3	5	5	1			9			0	6	0	0	1	0	0	0	1	2	1	3	1	1
1	463	3	38	male	6		3	2	2	2	5	1	3		1				0	0	0	0	0	0	0	0
1	464	2	52	male	4		3	2	2	2	5	1	1			17		20	0	0	0	0	0	0	0	0	4	3	2	1	2	2
2	465	2	28	male	6		2	1	3	1	5	5	1			26											3	3	2	3	2	2
1	466	3	39	male	9		2	1	3	1	5	5	3		3				0	0	0	0	0	0	0	0
2	467	3	67	male	4		6	5	2	77	5	5	3		1
2	468	2	34	male	8		2	2	3	1	5	1	1			30											2	3	1	1	2	2
1	469	3	61	male	10		1	2	2	1	5	5	3		3				0	0	0	0	0	0	0	0
2	470	1	26	male	6		2	2	3	1	1	5	2	1																			23		2		2		2		1	5	2		2		2		2
2	471	1		N/A	6		2	2	2	1	5	1	1			15											3	2	1	1	2	2
1	472	2	28	male	6		3	2	2	1	5	5	1			19			0	0	0	5	0	0	0	0	2	3	2	1	1	2
1	473	2	61	female	5		5	2	2	3	5	5	1				5		0	0	0	0	2	0	0	0	3	3	2	3	2	2
2	474	2	38	male	6		3	2	3	1	5	5	2	1																			12		2		2		2		2		2		2		2		2
2	475	2	31	male	8		1	2	3	1	5	5	1			21											2	3	2	1	2	2
2	476	1	34	male	7		3	2	3	1	1	5	1			99	19										3	3	2	1	2	2
2	477	3	48	male	4		2	2	2	77	5	5	3		3
1	478	2	58	male	6		2	2	3	1	1	1	1			23		3	0	0	2	0.285714	0	0	0	0	4	2	1	2	2	1
2	479	2	58	male	4		3	2	2	77	5	5	1			20											1	3	2	2	2	2
2	480	3	34	male	9		3	2	3	1	5	5	3		3
2	481	2	65	female	1		5	5	2	77	5	5	1			20											4	3	2	3	2	1
2	482	3	43	male	7		7	2	3	1	5	1	3		3
1	483	2	36	male	7		2	2	3	1	5	5	1			16			0	0	0	5	0	0	0	0	1	2	1	1	1	2
2	484	3	50	male	5		2	2	3	77	5	5	3		3
2	485	2	68	male	4		6	2	2	77	5	1	1			30											4	3	2	3	2	1
1	486	2	55	male	4		3	2	2	3	5	5	1			35			0	0	10	0	0	0	0	0	2	3	1	1	2	2
2	487	2	45	male	8		3	2	3	1	5	5	1			20											3	3	2	3	2	2
2	488	2	38	male	7		3	2	3	1	5	1	1			20											4	3	2	3	2	2
2	489	2	30	male	6		3	2	2	1	5	1	1			99	20										4	2	1	3	1	2
2	490	3	46	male	7		3	2	2	1	5	1	3		1
1	491	2	72	male	7		6	2	2	3	5	5	1			22			0	2	0	2	0	0	0	0	4	2	2	1	2	1
2	492	2	58	male	4		3	2	2	2	5	5	1			15											4	3	2	3	2	2
1	493	2	67	female	1		5	2	2	2	1	2	1			20			0	4	0	0	0	0	0	0	2	3	2	2	2	1
2	494	1	40	male	8		2	2	3	1	5	5	1			30											1	3	1	1	1	1
2	495	2	71	male	7		6	1	3	77	5	1	1			20											1	3	1	1	2	1
2	496	2	43	male	8		3	2	3	1	5	5	1			14											3	3	2	1	2	1
1	497	2	48	female	5		5	2	2	2	5	5	1			8			0	0	0	0	1	0	0	0	1	3	1	3	1	1
1	498	2	49	male	8		2	2	2	1	5	1	1			20		12	0	0	0	12	0	0	0	0	1	2	2	1	2	1
2	499	3	24	male	9		2	1	3	1	5	5	3		3
2	500	2	58	female	6		5	5	2	1	5	5	1			10											3	3	1	3	2	2
2	501	3	38	male	7		3	2	3	1	5	5	3		3
1	502	3	34	male	8		3	2	3	1	5	1	3		1				0	0	0	0	0	0	0	0
1	503	2	35	female	7		5	2	1 3	1	1	5	1						0	0	0	0	1	0	0	0	1	3	1	3	1	2
1	504	2	52	male	1		2	2	2	2	5	1	1			20		15	0	0	0	0	0	0	0	0	4	3	2	1	1	2
2	505	3	29	male	9		2	2	3	1	1	1	3		3
2	506	2	38	male	7		3	2	3	1	5	5	1			12											2	3	1	1	1	1
1	507	2	58	male	7		3	2	3	1	5	5	1			15			0	0	0	6	0	0	0	0	3	3	1	1	2	2
1	508	3	62	male	1		3	2	2	3	1	1	3		3				0	0	0	0	0	0	0	0
1	509	2	82	female	1		5	5	2	3	5	5	1			20			0	0	0	0	2	0	0	0	1	3	1	3	2	2
2	510	2	67	male	3		6	2	2	77	5	5	1			27											2	3	1	3	2	2
2	511	3	51	male	9		3	2	2	1	1	5	3		1
2	512	2	54	male	7		1	2	3	1	5	5	1			52											1	3	1	1	2	2
1	513	2	46	female	3		5	2	2	3	5	5	1			25		2	0	0	0	0	0	0	0	0	3	3	1	2	2	2
1	514	3	57	male	9		2	2	2	1	5	5	3		3				0	0	0	0	0	0	0	0
1	515	3	46	male	7		3	2	2	2	5	5	3		3				0	0	0	0	0	0	0	0
2	516	2	50	male	7		2	2	3	1	5	5	1			45											1	2	2	2	2	1
1	517	2	33	male	7		7	2	2	1	5	5	1				4		3	0	0	0	0	0	0	0	4	3	1	1	2	2
1	518	3	57	male	9		3	2	3	1	5	5	3		3				0	0	0	0	0	0	0	0
2	519	2	45	female	1		5	5	2	77	5	5	1			99	25										1	3	1	3	2	2
2	520	3	48	male	10		3	2	3	1	5	5	3		3
2	521	2	69	male	1		6	2	2	77	5	5	2	2																					1	5	2		2		2		2		2		2		2
1	522	2	68	male	1		6	2	2	3	5	5	2	1					0	0	0	0	0	0	0	0							19		2		2		1	140	2		2		2		2		2
1	523	3	61	male	6		3	2	2	3	5	5	3		3				0	0	0	0	0	0	0	0
2	524	2	58	male	8		1	2	3	1	5	5	1			17											3	3	2	2	2	2
2	525	2	52	male	4		3	2	2	77	5	5	2	1																			18		1	1	2		2		2		2		2		2		2
1	526	2	21	male	8		1	2	2	1	1	1	1			15			0	0	0	0	0	0	0	6	2	2	1	1	2	2
2	527	2	57	male	6		1	2	2	77	5	1	1			20											4	3	2	3	2	2
2	528	2	32	male	6		2	2	2	1	5	1	1			12											1	2	1	1	2	1
1	529	2	37	male	7		1	2	2	1	5	1	2	1					0	0	0	0	0	0	0	0							20		1	3	1	3	1	2	1	2	1	2	2		2		2
2	530	2	60	female	4		5	5	2	77	5	1	1			30											4	3	2	3	2	1
1	531	2	38	male	5		3	2	3	1	5	5	1				17		0	0	0	12	0	0	0	0	1	2	2	1	2	2
2	532	3	53	male	10		1	4	2	1	5	5	3		3
2	533	2	59	male	4		2	2	2	77	5	5	1			40											1	3	2	3	2	2
2	534	2	57	male	4		3	2	3	77	5	5	1			12											4	3	2	2	2	1
2	535	3	52	male	8		2	2	3	1	5	5	3		3
1	536	1	37	male	4		3	2	3	1	5	5	2	2					0	0	0	0	0	0	0	0									2		2		2		2		2		2		2		2
1	537	2	40	female	7		5	3	2	2	5	1	1			25		2	0	0	0	2	0	0	0	0	4	1	2	3	2	2
2	538	2	50	male	9		3	2	2	1	5	1	2	1																			16		2		2		2		2		2		2		2		2
2	539	2	26	male	9		2	1	3	1	5	5	1			22											4	2	2	3	2	2
2	540	2	39	male	9		2	2	3	1	5	5	1			30											2	3	1	2	2	2
1	541	2	57	female	1		1	5	2	3	5	5	1			16			0	2	0	0	1	0	0	0	1	3	1	3	2	1
2	542	2	66	male	4		6	2	2	77	5	5	1			22											1	3	2	1	2	2
2	543	3	55	male	4		3	2	3	3	5	3	3		3
1	544	3	51	male	7		6	2	2	2	5	1	3		1				0	0	0	0	0	0	0	0
2	545	1	23	male	7		3	1	3	1	5	1	2	1																			10		1	1	2		2		2		2		2		1	2	2
1	546	2	70	female	5		6	5	2	77	5	5	1			7			0	1	0	0	0.142857	0	0	0	2	3	1	3	1	2
1	547	3	67	male	4		6	2	2	3	5	1	3		1				0	0	0	0	0	0	0	0
2	548	2	76	male	5		6	2	2	77	5	1	1			15											4	3	2	3	2	2
1	549	2	61	male	7		3	2	2	1	5	5	1			25			0	0	0	6	0	0	0	0	4	3	2	1	2	2
1	550	3	44	male	9		2	2	2	1	5	5	3		3				0	0	0	0	0	0	0	0
2	551	2	58	female	7		5	2	2	77	1	5	1			25											1	3	2	3	2	1
2	552	3	38	male	10		3	2	3	1	5	5	3		3
2	553	2	53	female	5		5	2	2	1	5	1	1			15											1	2	1	2	2	1
1	554	2	35	female	1		5	2	2	2	5	1	1			18		7	0	0	0	0	0	0	0	0	1	2	1	1	1	1
2	555	3	41	male	4		3	2	3	1	5	5	3		1
2	556	2	52	male	7		1	2	2	77	5	5	1			25											4	3	1	1	2	2
1	557	2	57	male	6		1	2	2	2	5	1	1			14		4	0	0	0	0	0	0	0	0	1	3	1	2	2	1
2	558	2	58	male	4		3	2	2	77	5	5	1			99	30										1	3	2	3	2	1
1	559	1	57	male	4		3	2	2	3	5	5	1			8		4	4	4	1	0.285714	0	2	0	0	2	1	1	2	1	1
1	560	1	39	male	7		1	2	3	1	5	5	1			18			0	0	21	0	0	0	0	0	2	3	1	1	2	1
2	561	3	45	male	6		2	2	3	77	5	1	3		1
1	562	2	52	female	4		5	2	2	3	5	1	1			20			0	5	0	0	0	0	0	0	2	3	2	3	1	1
2	563	3	38	male	7		3	2	2	1	5	1	3		1
2	564	2	68	female	4		5	5	2	77	5	1	1			12											1	3	2	3	2	2
2	565	2	60	male	9		3	5	2	77	5	1	1			99	40										1	2	2	2	2	1
2	566	2	50	male	4		2	2	2	1	5	1	1			99	22										3	3	2	3	2	2
1	567	2	40	male	10		3	2	2	1	5	1	1			20		6	6	6	0	6	1	0	0	0	2	3	2	2	2	2
1	568	3	35	male	7		3	2	2	1	5	5	3		3				0	0	0	0	0	0	0	0
2	569	2	63	male	4		3	2	3	77	5	1	1			99	45										3	3	2	1	2	1
2	570	3	45	male	8		3	2	2	1	5	5	3		3
1	571	3	57	male	7		2	2	2	1	5	5	3		3				0	0	0	0	0	0	0	0
1	572	2	42	male	8		2	2	3	1	5	5	2	2					0	0	0	0	0	0	0	0									2		2		1	1	2		2		2		2		2
1	573	3	52	male	6		3	2	2	3	5	5	3		3				0	0	0	0	0	0	0	0
2	574	2	60	male	6		6	2	2	77	5	5	1			40											1	3	1	1	1	1
2	575	3	55	male	4		2	2	2	77	5	7	3		1
2	576	2	61	female	1		5	2	2	77	1	1	1			25											3	3	1	1	1	2
1	577	3	36	male	9		3	2	3	1	5	1	3		1				0	0	0	0	0	0	0	0
1	578	2	42	male	4		6	2	2	3	5	5	1				25	4	0	10	0	0	0	0	0	0	1	2	1	1	1	1
2	579	2	60	female	1		5	5	2	77	5	1	1			30											1	3	2	3	2	1
2	580	2	45	female	1		3	5	2	77	5	1	1			15											1	3	2	3	2	1
2	581	2	49	male	6		8	2	2	77	5	1	1			99	10										1	3	2	3	2	1
1	582	2	50	male	7		1	2	2	1	5	5	1			30		100	0	4	0	0	0	0	0	0	1	1	1	1	1	1
2	583	2	44	male	9		3	2	3	1	5	1	1			20											3	2	1	1	2	2
2	584	3	46	male	7		3	2	3	77	5	1	3		1
2	585	2	63	female	4		5	2	2	77	5	1	1			12											1	3	1	2	2	1
1	586	2	47	male	9		2	2	2	1	5	1	1			16			0	4	0	0	0	0	0	0	2	2	2	2	2	2
1	587	1	21	male	3		7	2	3	2	5	5	1			15		2	0	10	1	0	0	0	0	1	1	2	1	1	1	1
2	588	2	65	female	4		5	2	1		5	5	1			16											4	3	1	3	2	2
1	589	3	57	male	7		6	2	2	2	5	5	3		3				0	0	0	0	0	0	0	0
1	590	2	57	male	7		6	2	2	1	5	5	1			15			0	0	0	0	0	0	6	0	1	3	1	1	2	1
2	591	1	45	male	8		3	1	2	1	5	1	1			35											4	3	2	2	2	2
1	592	2	46	male	3		3	2	2	1	1	5	1			17		1	0	4	0	0	0	0	0	0	2	3	2	2	2	2
1	593	2	63	male	7		7	1	3	1	5	1	1			12			0	0	4	0	0	0	0	0	4	3	2	2	2	2
2	594	2	64	male	6		8	2	2	77	5	5	1			30											1	3	2	3	2	1
2	595	2	59	female	1		5	5	2	77	5	1	1			15											1	3	1	1	2	1
2	596	3	35	male	8		2	2	3	1	5	5	3		3
1	597	3	58	male	3		3	2	2	3	7	1	3		3				0	0	0	0	0	0	0	0
1	598	2	62	male	6		6	2	2	3	5	5	1			10			0	0	0	0	0	0	0	6	2	2	1	1	2	2
2	599	2	48	male	1		2	2	3	3	1	1	1			25											1	3	1	2	1	2
2	600	2	58	male	6		3	2	2	77	5	5	1			15											3	1	2	3	2	1
2	601	2	47	male	7		3	2	3	1	5	1	1			99	15										4	3	2	3	2	2
2	602	2	66	female	4		5	2	2	77	3	1	1			99	45										3	3	2	2	2	1
1	603	1	48	male	4		3	2	2	2	5	2	1			20		20	0	0	0	0	0	0	0	0	4	3	2	1	2	2
2	604	1	47	male	8		3	3	3	1	1	1	1			15											1	2	1	1	1	1
2	605	2	60	male	1		3	2	2	77	5	5	1			20											4	3	2	2	2	1
2	606	3	51	male	8		3	2	3	1	5	1	3		1
2	607	2	25	male	6		2	1	3	77	5	1	1			15											4	2	2	3	2	2
1	608	2	60	female	4		5	2	2	3	1	5	1			20		2	0	0	0	0	0	0	0	0	4	3	2	3	2	2
1	609	3	57	male	9		7	2	3	1	1	1	3		1				0	0	0	0	0	0	0	0
2	610	2	55	female	4		5	2	2	77	5	5	1			25											1	3	1	3	1	1
2	611	3	57	male	3		3	2	3	1	5	1	3		3
2	612	2	60	female	5		2	2	2	77	5	5	1			55											3	3	2	3	2	2
1	613	1	21	male	8		4	1	3	1	5	5	1			15		0.428571	0	0	4	0	0	0	0	0	4	3	2	1	2	1
1	614	3	57	male	5		3	2	3	2	5	5	3		1				0	0	0	0	0	0	0	0
1	615	3	32	male	6		3	1	3	1	1	5	3		3				0	0	0	0	0	0	0	0
1	616	2	50	female	5		5	2	2	3	5	1	1			50			0	0	0	0	2	0	0	0	1	3	1	3	1	2
1	617	3	45	male	9		2	2	2	1	5	5	3		3				0	0	0	0	0	0	0	0
2	618	2	66	male	6		6	2	3	1	7	5	1			35											2	3	2	3	2	2
1	619	2	45	female	2		5	2	2	2	5	1	1				10	2	0	3	0	0	0	0	0	0	2	3	1	3	2	2
1	620	3	58	male	8		1	2	2	2	5	5	3		3				0	0	0	0	0	0	0	0
2	621	2	72	male	3		3	2	2	77	5	5	1			15											1	3	2	2	2	2
2	622	2	57	male	7		3	2	2	77	5	1	1			43											4	3	2	2	2	2
2	623	2	54	male	9		1	2	3	1	5	5	1			28											1	3	2	1	1	2
2	624	2	32	male	6		2	2	3	1	5	5	2	1																			17		2		2		1	1	2		2		2		2		2
2	625	3	25	male	9		3	1	3	1	5	1	3		3
1	626	2	56	female	5		5	2	2	2	5	5	1			20			0	0	0	0	15	0	0	0	1	3	2	1	2	1
1	627	2	21	male	7		3	2	2	1	5	1	1			22			0	0	60	0	0	0	0	0	1	1	2	1	1	1
2	628	3	42	male	8		1	2	2	77	5	5	3		1
2	629	2	50	male	9		3	2	3	77	5	1	1			36											1	3	2	2	2	1
1	630	2	65	male	3		3	2	2	2	5	1	1			25			0	8	0	0	0	0	0	0	4	3	2	2	2	2
1	631	3	36	male	8		3	1	3	1	5	1	3		1				0	0	0	0	0	0	0	0
1	632	2	32	male	7		3	2	2	2	1	5	1			22		4	0	0	3	0	0	0	0	0	4	3	1	1	2	2
2	633	2	38	male	4		3	1	2	1	5	5	1			22											4	3	2	3	2	2
1	634	3	42	N/A	7		3	2	2	1	1	1	3		1
1	635	1	21	male	5		3	2	3	1	1	1	1			13			0	0	30	0	0	0	0	0	1	2	2	1	2	1
2	636	2	56	male	8		1	2	2	1	5	5	1			99	10										4	3	2	1	2	2
2	637	2	54	female	3		5	2	2	77	1	5	1			20											1	3	2	3	2	2
2	638	2	35	male	5		2	2	2	1	5	1	1			14											1	3	2	1	2	2
1	639	2	58	male	8		4	1	3	1	5	1	2	2					0	0	0	0	0	0	0	0									2		2		2		2		2		2		2		2
2	640	3	43	male	7		3	2	3	1	5	5	3		3
2	641	2	67	male	3		6	2	2	77	5	5	2	1																			35		1	2	2		2		2		2		2		2		2
1	642	3	60	male	6		3	2	2	3	1	1	3		3				0	0	0	0	0	0	0	0
2	643	2	33	male	6		2	2	3	77	5	1	1			20											2	3	2	2	2	2
2	644	2	57	female	5		5	2	2	77	5	5	1			25											4	3	1	2	2	2
1	645	3	51	male	1		3	2	2	2	1	5	3		3				0	0	0	0	0	0	0	0
2	646	2	39	male	7		2	2	3	1	1	1	2	1																			15		2		1	3	2		2		2		2		2		2
2	647	2	56	male	6		2	2	2	77	5	5	1			13											1	3	2	2	2	1
2	648	2	56	male	7		3	2	2	77	5	1	1			20											1	3	1	3	1	1
1	649	2	52	female	7		5	2	2	2	1	1	1			10			0	0	0	0	6	0	0	0	2	3	2	3	2	2
1	650	2	46	male	6		6	2	2	2	5	1	1			7			0	0	0	0	0	0	99	0	1	2	1	1	1	1
1	651	3	55	male	7		1	2	2	1	5	5	3		3				0	0	0	0	0	0	0	0
2	652	3	56	male	6		1	2	3	1	5	5	3		3
2	653	1	29	male	9		7	2	2	1	5	1	1			16											1	3	1	1	2	1
1	654	2	21	male	7		2	2	1 2	2	5	5	1			20			5	0	0	0	0	0	0	0	1	3	1	2	2	2
1	655	2	42	male	8		2	2	2	1	5	1	1			22			7	0	0	0	0	0	0	0	4	2	2	1	2	2
1	656	3	49	male	7		7	2	2	3	5	5	3		1				0	0	0	0	0	0	0	0
2	657	3	70	male	7		3	5	2	77	5	5	3		1
1	658	2	55	female	6		5	5	2	3	5	5	1			20			0	0	0	0	2	0	0	0	2	3	2	3	2	2
1	659	3	34	male	9		3	1	3	1	5	5	3		3				0	0	0	0	0	0	0	0
2	660	2	64	male	8		3	2	2	77	5	5	1			24
1	661	1	40	male	8		3	2	2	1	5	5	1				15	4	0	0	0	0	0	0	0	0	4	2	2	2	2	2
2	662	2	49	male	7		3	2	2	3	5	5	2	2																					1	5	2		2		2		2		2		2		2
2	663	3	58	male	9		3	2	2	1	1	5	3		3
1	664	3	62	male	9		6	2	2	3	5	5	3		3				0	0	0	0	0	0	0	0
2	665	2	51	male	9		3	2	3	1	5	1	1			17											4	2	1	1	2	1
2	666	2	75	male	4		6	5	2	77	5	5	1			10											2	3	2	3	2	2
2	667	3	34	male	8		3	2	3	1	1	1	3		1
2	668	2	41	male	9		3	2	3	1	5	1	1			20											4	2	2	3	2	2
2	669	2	57	female	7		5	5	2	77	5	5	2	1																			22		2		2		2		2		2		1	1	2		2
1	670	3	21	male	5		2	2	1 3	1	5	5	3		3				0	0	0	0	0	0	0	0
2	671	2	37	male	6		3	2	3	1	5	5	1			17											4	3	2	1	2	2
2	672	3	31	male	7		3	2	3	1	5	1	3		1
2	673	2	37	female	7		3	2	3	1	5	1	1			30											4	3	1	3	2	2
1	674	3	57	male	6		3	2	2	3	5	5	3		3				0	0	0	0	0	0	0	0
2	675	1	62	female	1		5	1	2	77	5	1	1			15											4	2	2	3	2	2
2	676	3	65	male	1		6	2	2	77	1	5	3		1
2	677	2	35	female	4		5	2	2	77	1	1	1			99	5										4	3	2	3	2	1
1	678	3	42	male	6		2	2	2	1	1	1	3		3				0	0	0	0	0	0	0	0
2	679	2	64	female	7		6	5	3	77	5	5	1			15											3	3	2	2	2	2
2	680	2	55	female	1		5	2	2	77	5	5	1			30											4	3	2	3	2	2
1	681	3	54	male	7		3	2	2 3	1	1	1	3		1				0	0	0	0	0	0	0	0
2	682	2	63	male	6		6	2	2	77	5	1	1			20											1	3	1	1	2	1
1	683	2	70	female	1		5	5	2	3	5	5	1				30	3	0	0	0	0	0	0	0	0	4	2	2	3	2	1
1	684	3	70	female	1		5	5	2	2	5	5	3		3				0	0	0	0	0	0	0	0
1	685	1	64	male	6		3	2	2	2	5	5	1			30		1	0	0	0	0	0	0	0	0	4	3	2	2	2	2
1	686	2	40	male	10		2	2	1 3	1	5	5	2	2					0	0	0	0	0	0	0	0									2		2		2		2		2		2		1	1	2
2	687	3	54	male	9		6	2	3	1	5	5	3		3
1	688	1	27	male	9		2	2	3	1	5	1	1			23			0	0	0	0	0	0	0	4	2	3	1	1	1	2
2	689	3	70	male	7		6	2	2	77	5	5	3		3
2	690	1	38	male	8		1	2	3	1	5	5	1			15											1	3	1	2	2	1
1	691	2	58	female	5		5	2	2	3	5	5	1			18			0	0	0	0	2	0	0	0	1	3	2	2	2	1
1	692	2	45	male	6		2	2	2	1	5	5	1			16			0	15	2	2	0	0	0	0	1	3	1	1	2	1
1	693	2	50	N/A	3		5	2	2	77	5	1	1			43													2	3	2	1
2	694	2	58	male	8		1	2	2	1	5	5	1			26											4	3	2	3	2	2
2	695	3	44	male	4		2	2	2	77	5	5	3		1
2	696	2	78	male	5		6	2	2	77	5	5	1			35											4	3	2	3	2	1
1	697	2	48	male	7		2	2	3	1	5	5	1				10	1	0	0	0	0	0	0	0	5	3	3	1	3	1	2
1	698	2	28	male	10		2	2	2	1	1	5	1			14		5	0	4	0	0	0	0	0	0	2	2	2	2	1	2
2	699	2	52	male	7		1	2	3	1	5	1	1			25											2	1	2	2	2	1
1	700	3	49	male	7		3	2	2	2	5	5	3		1				0	0	0	0	0	0	0	0
1	701	2	47	female	6		2	1	2	3	5	5	1			20			0	0	0	0	2	0	0	0	1	3	1	3	2	2
2	702	2	52	male	6		3	2	2	77	5	1	1			25											1	3	2	1	2	2
2	703	2	38	male	7		2	2	2	1	5	5	1			18											2	3	1	1	1	2
2	704	3	56	male	9		3	2	3	1	5	5	3		3
2	705	3	52	male	6		3	2	3	1	1	1	3		3
2	706	3	44	male	7		2	2	3	1	5	5	3		1
2	707	2	65	male	1		1	2	2	77	5	5	1			20											1	3	2	3	2	2
1	708	2	78	male	7		6	2	2	2	5	5	1						0	0	0	0	0	0	0	1	1	3	2	3	2	2
2	709	2	36	male	6		2	2	3	1	5	1	1			10											2	2	1	1	1	1
2	710	2	59	male	5		1	2	3	77	1	1	1			17											1	3	1	3	2	1
2	711	2	45	male	7		6	2	2	1	5	5	1			35											4	2	2	3	2	2
2	712	2	36	female	4		5	2	2	77	5	1	1			30											4	3	2	3	2	1
2	713	2	53	female	8		5	2	2	77	5	1	1			18											4	3	1	2	2	1
2	714	2	40	male	4		3	2	2 3	77	5	5	1			20											3	3	2	3	2	2
2	715	1	48	male	4		3	1	2	77	1	1	2	2																					2		2		2		1	2	2		2		2		2
1	716	3	48	male	7		3	2	3	1	5	5	3		1				0	0	0	0	0	0	0	0
1	717	2	30	male	6		3	2	3	1	1	1	1			24			7	0	0	0	0	0	0	0	3	3	1	1	2	1
2	718	2	27	male	5		2	2	2 3	1	5	5	1			15											4	3	2	1	2	2
1	719	2	64	male	5		3	2	2	3	5	5	1			20		10	0	0	0	0	0	0	0	0	4	2	2	3	2	2
1	720	3	43	male	9		3	2	2	1	5	5	3		3				0	0	0	0	0	0	0	0
2	721	2	32	male	9		2	2	3	1	5	5	1			27											1	2	2	1	2	2
1	722	3	39	male	7		1	2	3	1	5	5	3		3				0	0	0	0	0	0	0	0
2	723	1	45	male	9		3	2	3	1	5	5	1			22											4	3	2	3	2	2
2	724	2	57	female	7		5	2	2	1	5	5	1			20											3	3	2	2	2	2
2	725	3	60	male	5		1	2	2	77	5	1	3		3
2	726	2	69	female	2		6	5	2	77	5	5	1			20											4	3	1	3	2	2
2	727	2	62	male	3		2	2	2	77	5	1	1			20											1	3	1	2	2	1
2	728	3	40	male	5		3	2	3	77	2	1	3		1
2	729	3	50	male	5		3	2	2	1	5	1	3		3
1	730	3	21	male	1		3	2	3	1	5	5	3		3				0	0	0	0	0	0	0	0
1	731	3	69	male	7		3	1	2 3	1	1	5	3		3				0	0	0	0	0	0	0	0
1	732	2	46	male	7		1	2	2	1	5	5	1			30			0	5	0	0	0	0	0	0	4	3	2	3	2	2
2	733	2	23	male	9		7	1	3	1	1	1	1			17											4	3	2	3	2	1
1	734	2	60	male	6		3	2	2	2	5	5	1			22		8	0	0	0	0	0	0	0	0	2	2	2	3	2	1
1	735	2	48	female	4		5	2	2	3	5	5	1			20			0	0	0	0	4	0	0	0	1	3	1	3	2	1
1	736	3	25	male	9		2	1	1 3	1	5	5	3		3				0	0	0	0	0	0	0	0
2	737	3	42	male	7		3	2	2	1	5	5	3		1
1	738	2	46	female	7		5	2	1 2	2	5	5	1			25			0	0	0	0	1	0	0	0	4	3	1	3	1	2
1	739	3	21	male	8		4	1	2	1	1	1	3		3				0	0	0	0	0	0	0	0
1	740	3	46	male	5		3	2	3	2	5	5	3		1				0	0	0	0	0	0	0	0
2	741	3	51	male	6		8	2	3	1	5	5	3		1
1	742	2	40	male	9		2	2	2	1	5	1	1				1	0.285714	0	0	0	0	0	0	0	7	2	3	2	2	2	2
2	743	1	63	male	5		6	2	3	77	1	1	1			59											3	2	2	1	2	1
2	744	3	58	male	10		3	2	3	1	5	1	3		3
2	745	2	60	male	4		3	2	2	77	5	5	1			20											4	3	1	2	2	1
2	746	3	75	male	6		6	2	2	77	5	5	3		3
2	747	2	60	male	7		3	2	2	77	5	1	1			16											1	3	2	2	2	2
1	748	2	46	male	4		3	1	3	1	5	5	1				2		0	0	10	0	0	0	0	0	4	3	2	1	2	2
1	749	2	56	male	7		3	2	2	2	5	5	1			21			0	10	0	0	0	0	0	0	4	3	2	1	2	2
1	750	2	56	female	1		5	5	2	2	1	1	1			10			0	0	0	0	0	0	0	0	1	3	2	2	2	1
1	751	2	40	female	1		5	5	2	3	5	5	1			15			0	0	0	0	2	0	0	0	1	3	1	3	2	2
1	752	2	70	male	7		6	5	2	2	5	1	1			40			0	6	0	0	0	0	0	0	3	3	1	2	1	1
1	753	2	55	female	1		5	2	2	3	1	1	2	2					0	0	0	0	0	0	0	0									2		2		2		2		2		2		2		2
1	754	2	54	male	9		1	2	2	1	5	1	1			46			0	0	0	0	0	0	0	6	4	3	2	2	2	2
1	755	2	56	male	6		1	2	2	1	5	5	1			25		3	0	0	0	0	0	0	0	0	2	3	1	2	2	2
2	756	2	65	male	6		6	1	3	1	5	5	1			15											1	3	2	1	2	1
2	757	2	57	female	77		5	2	2	77	5	5	1			99	15										4	3	2	3	2	1
2	758	2	49	female	6		1	2	2	1	5	1	1			13											2	3	2	2	2	2
1	759	2	35	male	8		2	2	2	2	5	1	1			28			10	0	0	0	0	0	0	0	4	3	1	1	1	2
2	760	3	59	male	3		3	2	2	77	5	5	3		3
2	761	2	34	male	7		3	2	2	1	5	1	1			15											1	2	1	1	2	1
2	762	3	21	male	8		4	1	3	1	5	1	3		3
2	763	2	57	female	5		5	5	2	1	5	1	1			99	20										1	3	2	2	2	1
1	764	3	58	male	10		1	2	2	2	5	1	3		3				0	0	0	0	0	0	0	0
1	765	3	35	male	5		3	2	2	3	5	5	3		1				0	0	0	0	0	0	0	0
1	766	2	45	female	4		3	2	2	3	5	1	1			25			0	0	0	0	2	0	0	0	1	3	1	2	1	2
1	767	3	26	male	7		2	2	3	1	1	5	3		3				0	0	0	0	0	0	0	0
1	768	1	46	male	6		3	2	3	1	5	5	1			16		6	0	0	0	0	0	0	0	0	2	3	2	3	2	2
2	769	2	65	female	3		5	5	3	77	5	5	1			99	43										4	3	1	3	2	2
1	770	2	55	female	7		5	2	2	1	5	5	1			30			0	0	0	0	1	0	0	0	1	3	1	3	2	1
1	771	2	35	male	8		2	2	3	1	5	1	1				5		2	0	0	0	0	0	0	0	3	3	2	3	2	2
1	772	3	50	male	9		3	2	2	1	5	5	3		3				0	0	0	0	0	0	0	0
1	773	2	37	male	7		3	2	3	1	5	5	1				12		0	0	5	0	0	0	0	0	4	3	2	1	2	2
2	774	3	59	male	5		3	2	2	77	5	1	3		1
2	775	3	40	male	9		1	2	3	1	5	5	3		1
2	776	3	32	male	6		3	2	2	77	5	1	3		3
2	777	3	52	male	7		6	2	3	1	5	5	3		3
1	778	2	50	male	9		3	2	3	1	5	1	2	1					0	0	0	0	0	0	0	0								21	2		2		2		2		2		2		1	4	2
2	779	2	50	female	1		5	2	3	77	5	1	1			35											1	3	2	1	2	2
1	780	3	67	male	6		6	2	2	2	5	5	3		1				0	0	0	0	0	0	0	0
1	781	1	47	male	7		3	2	3	1	4	5	1			47			0	0	4	0	0	0	0	0	4	3	2	1	1	1
2	782	2	50	male	8		3	2	2	77	5	5	1			25											3	3	2	2	2	1
2	783	2	40	female	7		5	2	2	77	1	3	1			38											4	2	2	3	2	1
1	784	3	55	male	6		1	2	2	3	5	5	3		3				0	0	0	0	0	0	0	0
2	785	2	70	female	3		6	5	2	77	7	7	1			99	15										1	3	1	3	2	1
2	786	2	35	male	8		2	2	2	1	1	1	1			15											1	1	2	1	2	1
2	787	3	57	male	9		3	2	2	3	5	5	3		3
2	788	3	50	male	5		6	2	2	77	5	5	3		3
1	789	1	57	male	4		3	2	2	1	5	5	2	2					0	0	0	0	0	0	0	0									1	2	2		2		2		2		2		2		2
1	790	2	40	male	6		3	2	3	1	5	5	1			27		3	0	7	0	0	0	0	0	0	3	3	1	3	2	2
2	791	1	70	male	7		6	2	3	1	5	1	1			20											1	3	1	2	2	1
1	792	2	73	male	6		6	2	2	2	5	1	1			21		12	0	0	0	0	0	0	0	0	1	3	2	1	2	2
2	793	2	67	male	4		3	2	2	77	5	1	1			18											4	2	2	3	2	2
2	794	3	49	male	9		3	2	3	1	5	5	3		3
2	795	2	71	male	8		3	2	2	1	5	1	1			14											1	3	2	3	1	1
2	796	2	57	female	1		5	5	2	77	5	1	1			40											4	3	2	3	2	2
2	797	2	60	male	6		1	2	2	77	5	1	1			30											1	3	2	2	2	2
1	798	2	77	male	7		2	2	3	1	1	1	1			16			0	4	5	0	0	0	0	0	3	2	1	1	1	1
2	799	2	55	female	1		5	2	2	77	5	1	1			53											4	3	2	3	2	2
2	800	3	36	male	6		3	2	3	1	1	1	3		1
2	801	2	50	female	5		5	2	3	1	5	5	1			45											4	3	2	3	2	1
2	802	3	62	male	6		3	2	2	77	1	1	3		1
1	803	1	19	male	8		4	1	3	1	1	1	1				6		0	0	5	0	0	0	0	0	4	1	2	1	2	1
1	804	3	19	male	6		4	1	3	1	1	5	3		3				0	0	0	0	0	0	0	0
1	805	2	57	female	1		5	2	2	3	5	1	1			30		2	0	0	0	0	0	0	0	5	4	3	1	2	2	2
1	806	2	61	male	7		6	2	2	2	5	5	1			22			0	5	0	0	0	0	0	0	1	3	2	2	2	2
2	807	2	48	male	7		3	2	2	1	5	5	1			99	4										4	3	2	1	2	2
1	808	3	51	male	9		3	2	3	1	5	5	3		3				0	0	0	0	0	0	0	0
1	809	2	59	male	7		6	2	2	2	5	5	1			14			0	1	0	0	0	0	0	0	2	2	2	2	2	2
2	810	2	57	male	6		1	2	2	77	5	1	1			18											2	3	2	2	2	2
2	811	2	65	female	2		5	5	2	77	5	1	1			20											1	3	2	3	2	2
2	812	2	41	male	8		2	2	2	1	1	1	1			28											1	3	2	2	2	2
2	813	3	35	male	9		3	2	3	1	5	5	3		3
2	814	2	52	female	4		5	2	1		5	1	1			30											1	3	1	1	2	1
2	815	2	76	male	9		6	2	2	1	5	5	1			75											2	3	1	3	2	1
2	816	3	23	male	8		3	2	3	1	5	5	3		3
2	817	2	61	male	6		6	2	2	77	1	1	1			12											4	2	2	1	2	1
1	818	2	39	male	9		3	2	2	2	5	5	1			22			0	0	12	0	0	0	0	0	4	3	2	1	1	2
1	819	3	70	male	4		3	2	2	2	1	1	3		3				0	0	0	0	0	0	0	0
1	820	2		N/A	9		3	2	2	1	5	2	1			22													2	1	1	1
2	821	3	22	male	9		2	1	3	1	5	5	3		3
1	822	3	36	male	1		3	2	2	2	5	5	3		1				0	0	0	0	0	0	0	0
1	823	3		male	5		3	2	2	77	5	5	3		3				0	0	0	0	0	0	0	0
2	824	2	63	female	7		5	2	3	77	1	1	1			20											1	3	1	3	2	1
2	825	2	59	female	5		5	5	2	77	5	5	1			18											3	3	2	3	2	1
1	826	2	68	female	6		3	2	2	3	1	5	1			15		10	0	0	0	0	0	0	0	0	2	2	1	3	1	2
1	827	2	30	male	8		3	2	3	1	5	5	1				15	0.285714	0	0	0	15	0	0	0	0	4	2	2	1	2	1
1	828	2	52	male	4		3	2	2	77	5	1	1			22		6	2	3	0	5	0	0	0	0	3	3	2	2	2	2
1	829	2	69	male	8		3	1	3	1	5	5	1			17			0	0	0	0	0	10	0	0	3	3	2	1	2	2
1	830	2	69	male	7		6	2	3	1	5	5	1			15			0	0	4	0	0	0	0	0	3	2	1	1	2	2
2	831	2	55	female	2		5	2	2	77	5	5	1			35											3	3	2	3	2	1
2	832	1	26	male	6		2	2	3	1	1	1	1			22											3	2	2	1	2	2
2	833	1		N/A	8		3	2	3	1	5	1	1			18											4	3	2	1	2	2
2	834	2	60	male	7		6	2	2	77	5	5	1			20											1	3	2	2	2	2
1	835	2	49	male	5		2	2	3	1	5	5	2	1					0	0	0	0	0	0	0	0							17		1	1	2		2		2		2		2		2		2
2	836	2	65	female	1		5	5	2	77	5	1	1			20											1	3	2	3	2	1
1	837	2	58	female	7		1	2	2	2	1	5	1					5	0	0	0	0	0	0	0	0	4	2	1	3	2	2
2	838	2	51	male	7		1	2	3	1	5	5	1			24											1	3	1	2	2	2
2	839	3	67	male	6		6	2	3	77	5	5	3		3
2	840	1	43	male	8		2	2	3	1	5	5	1			14											4	3	1	3	2	2
2	841	3	47	male	5		5	2	3	1	5	5	3		1
1	842	2	66	female	1		5	2	4		5	5	2	2					0	0	0	0	0	0	0	0									1	15	2		2		2		2		2		2		2
2	843	2	31	male	7		3	2	3	1	5	5	1			25											4	3	2	3	2	2
1	844	3	39	male	8		2	1	3	1	5	5	3		1				0	0	0	0	0	0	0	0
1	845	3	33	male	5		2	2	2	1	1	1	3		3				0	0	0	0	0	0	0	0
2	846	2	51	male	7		1	2	2	1	5	5	1			11											4	3	2	2	2	2
2	847	2	43	male	8		3	2	3	1	5	5	1			17											1	3	2	1	2	1
2	848	1	55	male	3		3	2	2	1	1	1	2	1																			23		1	3	2		2		2		2		2		2		2
2	849	2	71	male	4		3	2	3	77	1	1	1			17											1	3	1	3	1	2
1	850	2	63	male	4		5	5	4		5	5	1				5		1	0	0	0	0	0	0	0	4	3	1	3	2	2
1	851	3	43	male	6		3	2	2	3	5	5	3		1				0	0	0	0	0	0	0	0
1	852	2	57	female	8		5	2	2	3	5	5	1			30			0	0	0	0	4	0	0	0	2	3	2	2	2	1
1	853	3	31	male	8		2	2	3	1	5	1	3		1				0	0	0	0	0	0	0	0
2	854	2	50	male	5		2	2	3	1	5	5	1			25											2	3	1	1	1	1
1	855	2	47	male	9		3	2	2	2	5	5	1			15			0	0	15	0	0	0	0	0	4	3	2	1	2	2
2	856	2	64	male	7		6	2	2	1	5	2	1			10											3	3	2	3	2	1
2	857	2	56	female	6		5	2	2	1	5	1	1			30											1	3	1	3	1	1
2	858	3	18	male	7		4	1	3	1	5	5	3		3
1	859	2	52	male	9		2	2	1 3	1	5	5	1				3		2	0	0	0	0	0	0	2	1	3	1	2	2	2
1	860	2	39	female	4		5	2	2	2	5	5	1			5			0	0	0	0	4	0	0	0	2	3	2	2	2	1
1	861	3	21	male	6		2	2	2	2	5	5	3		3				0	0	0	0	0	0	0	0
1	862	2	31	male	9		3	1	2	1	5	5	1			18			6	0	0	4	0	0	0	0	1	2	1	3	1	1
2	863	2	43	male	8		2	2	3	1	5	5	1			20											1	3	2	1	2	1
1	864	2	52	male	5		1	2	2	3	5	5	1			18		20	0	0	0	0	0	0	0	0	1	2	1	3	1	1
1	865	2	75	male	3		3	2	2	3	5	5	1			35			0	5	0	0	0	0	0	0	2	3	1	2	2	2
2	866	2	58	female	8		6	1	2	1	5	5	1			99	9										4	3	1	3	2	1
2	867	3	37	male	6		3	2	3	3	5	1	3		1
1	868	2	65	female	10		6	2	2	3	5	5	1			60		4	0	0	0	0	0	0	0	0	4	1	2	2	2	2
2	869	2	70	male	9		6	2	2	1	5	5	1			17											2	3	2	2	2	1
1	870	2	50	male	4		3	2	2	3	5	5	1			14		15	0	15	0	5	0	0	0	0	2	2	2	1	1	1
2	871	2	65	female	3		5	5	3	77	5	5	1			15											2	3	1	2	1	2
2	872	2	38	female	2		5	2	2	77	5	5	1			99	4										4	3	2	3	2	2
1	873	2	76	female	1		5	2	2	2	5	5	2	2					0	0	0	0	0	0	0	0									2		2		1	14	2		2		2		2		2
2	874	1	44	male	6		3	2	2	1	5	1	1			32											1	2	1	1	2	1
1	875	3	61	male	4		6	2	2	2	5	1	3		3				0	0	0	0	0	0	0	0
1	876	3	21	male	9		4	1	3	1	1	5	3		2				0	0	0	0	0	0	0	0
2	877	3	39	male	9		3	2	3	1	5	5	3		3
2	878	2	26	male	4		2	2	3	1	5	5	2	2																					2		2		1	3	2		2		2		2		2
2	879	1	58	male	6		1	2	2	77	5	1	1			12											2	3	1	2	2	1
1	880	3	39	male	6		3	2	3	1	5	5	3		1				0	0	0	0	0	0	0	0
1	881	2	61	female	4		5	2	2	2	5	1	1				30	2	0	0	0	0	0	0	0	0	4	2	2	3	2	2
1	882	2	58	female	1		5	2	2	2	1	1	1			38			0	0	0	0	2	0	0	0	1	3	1	3	2	2
2	883	3	63	male	5		6	2	3	1	1	5	3		3
2	884	2	48	female	4		5	1	2	77	5	5	1			15											2	1	1	2	2	1
2	885	2	57	male	3		3	2	2	77	5	5	1			99	12										3	3	2	3	2	2
1	886	2	45	male	8		3	2	2	1	5	1	1			20		1	0	0.142857	0	0	0	0	0	0	4	2	2	3	2	2
2	887	2	58	female	1		5	2	2	77	5	1	1			10											1	3	1	3	1	1
2	888	2	32	male	7		3	2	3	1	5	5	1			18											4	3	2	1	2	2
2	889	1	66	male	4		6	2	3	77	2	5	1			99	20										4	3	2	3	2	1
1	890	3	24	male	8		1	1	3	1	5	1	3		1				0	0	0	0	0	0	0	0
2	891	3	65	male	4		6	2	2	77	5	5	3		3
2	892	3	56	male	7		3	2	2	77	5	5	3		3
1	893	2	61	male	7		3	2	3	1	5	1	1				42	7	0	0	0	0	0	0.142857	3	0	1	1	1	2	1	2
2	894	2	77	male	6		6	2	2	77	5	5	1			50											2	3	2	3	2	1
1	895	2	58	female	5		5	2	2	2	5	1	1			20			0	0	0	0	2	0	0	0	1	3	1	3	2	2
1	896	2	58	female	5		5	5	2	2	5	1	1			24			0	0	0	0	1	0	0	0	1	3	1	3	1	2
2	897	3	57	male	5		3	2	2	77	5	5	3		3
1	898	2	40	male	6		6	2	3	1	5	5	1			18			0	0	0	0	0	2	0	0	2	1	2	1	2	1
2	899	2	42	male	3		3	2	2	77	5	5	1			99	19										4	3	2	3	2	2
2	900	1	76	female	1		5	5	3	77	5	5	1			76											4	3	2	3	2	2
1	901	2	46	male	7		3	2	3	1	7	5	1				15		0	4	0	0	0	0	0	0	1	3	1	1	1	1
2	902	1	19	male	4		3	1	3	1	5	1	1			15											3	3	2	2	2	2
2	903	1	31	male	9		1	2	3	2	5	5	1			31											4	3	2	3	2	2
2	904	2	50	male	7		6	5	3	1	5	1	1			13											4	3	2	2	2	2
2	905	1	63	male	7		3	2	3	1	5	1	1			22											4	2	2	3	2	2
1	906	3	65	male	4		6	2	2	2	5	5	3		3				0	0	0	0	0	0	0	0
2	907	2	70	female	3		5	5	2	77	5	1	1			99	50										4	2	2	3	2	1
2	908	2	46	male	6		3	2	3	77	5	5	1			16											4	3	2	1	2	2
1	909	2	53	male	6		1	2	2	3	5	1	1			10			0	0	0	0	2	0	0	0	1	3	1	3	2	2
1	910	2	43	female	8		5	2	2	2	5	5	1			37			0	0	0	0	1	0	0	0	4	3	2	3	2	1
2	911	2	50	female	4		3	5	2	77	5	5	1			99	20										1	3	1	3	2	1
2	912	2	49	male	8		2	2	2	1	5	1	1			15											1	1	2	2	2	1
1	913	3	37	male	8		3	2	3	1	5	5	3		3				0	0	0	0	0	0	0	0
1	914	3	46	female	9		5	2	2	1	5	3	3		3				0	0	0	0	0	0	0	0
2	915	2	30	male	9		3	1	3	1	5	2	2	2																					2		2		2		1	3	2		2		2		2
1	916	2	58	female	3		5	2	3	3	1	5	1			14			0	5	0	0	0	0	0	0	1	3	1	2	2	1
1	917	3	46	male	7		1	2	2	2	5	5	3		3				0	0	0	0	0	0	0	0
2	918	2	63	female	7		5	1	2	77	5	5	1			99	30										1	3	2	3	2	1
2	919	2	65	female	1		5	5	2	1	5	5	1			65											2	3	2	2	2	1
1	920	3	40	male	9		2	2	3	1	5	5	3		3				0	0	0	0	0	0	0	0
1	921	2	38	male	1		2	2	3	1	5	1	1			20			0	6	0	0	0	0	0	0	2	3	1	1	1	1
2	922	2	61	male	4		2	2	3	3	1	5	1			27											1	3	2	1	2	1
2	923	3	24	male	10		2	1	3	1	5	5	3		3
2	924	2	26	female	6		5	2	3	77	5	1	2	2																					1	2	2		2		2		2		2		2		2
1	925	1	65	male	7		3	2	1 2	3	1	1	1				20		0	15	0	0	0	0	0	0	1	3	1	2	2	1
2	926	3	73	male	7		3	5	3	77	1	5	3		1
2	927	2	39	male	7		2	2	3	1	5	5	1			11											3	3	2	1	2	2
2	928	2	78	male	7		3	5	2	77	1	1	1			10											2	3	2	3	2	1
2	929	2	38	male	8		1	2	2	1	5	1	1			20											1	2	2	1	1	1
2	930	2	51	female	6		5	2	3	1	5	5	1			19											4	3	2	3	2	1
1	931	1	65	male	7		6	2	2	3	5	5	1				40	3	0	0	0	0	0	0	0	0	4	3	2	3	1	2
2	932	2	65	female	1		5	5	2	77	1	5	1			30											1	3	2	2	1	2
2	933	2	53	male	5		1	2	2	1	5	5	1			99	9										4	3	2	1	2	2
1	934	2	63	male	7		3	2	2	2	5	5	2	1					0	0	0	0	0	0	0	0							25		2		2		2		2		2		1	1	2		2
1	935	2	21	male	3		2	1	2	1	5	5	1			15			0	0	4	0	0	0	0	0	3	3	2	1	2	2
2	936	1	70	male	7		6	2	2	77	5	5	1			60											4	3	2	3	2	1
2	937	2	60	female	1		5	2	2	77	5	1	1			99	6										4	3	2	3	2	2
2	938	2	32	male	1		3	2	2	77	5	1	1			15											3	3	1	3	2	2
1	939	2	18	male	7		4	1	2	2	5	5	2	2					0	0	0	0	0	0	0	0									2		2		1	2	2		2		2		2		2
2	940	2	38	male	4		2	2	2	1	5	5	1			22											1	3	2	3	2	1
2	941	3	48	male	6		3	2	3	1	1	1	3		1
2	942	3	64	male	10		6	2	3	1	5	5	3		1
2	943	3	68	male	1		6	2	3	77	5	5	3		3
1	944	2	51	female	4		5	2	2	1	1	1	1				20		0	0	0	0	3	0	0	0	1	3	1	2	2	2
2	945	1	39	male	4		3	2	2	1	1	1	1			20											1	3	2	1	2	1
2	946	2	49	male	8		3	2	2	77	5	5	1			20											4	3	2	3	1	2
1	947	2	53	male	3		3	2	2	2	5	1	1			20			6	0	0	0	1	0	0	0	3	3	2	2	2	2
1	948	2	58	female	4		5	2	2	3	5	2	1				3		0	0	0	0	1	0	0	0	1	3	1	3	2	2
2	949	2	54	female	7		5	5	2	77	5	5	1			50											4	3	2	1	2	2
1	950	2	55	female	4		5	2	2	3	5	5	1				30	4	0	0	0	0	2	0	0	0	1	3	1	3	2	2
2	951	3	64	male	3		6	2	3	3	5	5	3		1
1	952	2	57	female	1		5	2	2	3	5	5	1			42		5	0	0	5	0	1	0	0	0	4	3	2	2	2	2
2	953	2	51	male	7		3	2	2	1	5	5	1			30											4	3	2	2	2	2
1	954	3	57	male	5		6	2	2	3	5	1	3		3				0	0	0	0	0	0	0	0
2	955	2	45	male	8		2	2	3	1	5	5	1			30											2	3	2	1	1	2
2	956	3	40	male	7		3	2	3	1	5	1	3		1
1	957	1	46	male	2		3	2	2	3	5	5	1				27	4	0	0	0	0	0	0	0	0	3	3	2	2	2	1
1	958	3	56	male	2		3	2	2	1	1	1	3		1				0	0	0	0	0	0	0	0
2	959	2	66	female	5		6	5	2	77	5	5	1			50											1	3	1	2	2	1
1	960	2	70	male	9		1	2	2	3	5	1	1			35			6	6	0	0	0	0	0	0	1	2	2	2	1	1
2	961	3	45	male	9		3	2	3	1	1	5	3		3
2	962	1	45	male	7		7	2	2	1	1	1	1			17											4	3	2	3	2	1
2	963	3	55	male	6		3	2	2	77	5	5	3		3
1	964	2	46	female	5		5	2	2	77	5	5	1			15			0	0	0	0	1	0	0	0	2	3	1	3	1	2
2	965	3	40	male	9		3	2	3	1	5	5	3		3
1	966	3	48	male	2		2	2	3	1	5	5	3		3				0	0	0	0	0	0	0	0
2	967	2	67	male	8		3	2	2	77	1	1	1			20											2	2	2	1	1	1
1	968	3	32	male	9		2	1	3	1	1	5	3		3				0	0	0	0	0	0	0	0
1	969	2	42	male	7		1	2	3	3	5	1	1			38			0	0	0	5	0	0	0	0	4	3	2	1	2	2
2	970	2	50	male	7		1	2	3	1	5	5	1			25											3	3	2	3	2	2
2	971	2	45	male	7		3	2	2	77	5	5	1			30											4	3	1	3	2	1
2	972	2	47	male	4		3	2	2	1	5	5	1			20											1	3	2	2	1	2
1	973	2	44	female	8		5	2	2	1	5	1	1			10			0	0	0	0	2	0	0	0	2	3	1	2	2	2
1	974	2	22	male	7		2	1	3	1	1	1	1			20		2	0	0	60	0	0	0	0	0	4	3	2	1	1	2
2	975	2	50	male	1		3	2	2	77	5	5	1			18											3	2	2	2	2	1
1	976	3	58	male	5		6	2	2	3	5	5	3		3				0	0	0	0	0	0	0	0
2	977	1	47	male	6		2	2	2	1	5	5	1			41											1	3	1	3	2	2
1	978	2	74	male	7		6	2	1		5	5	1			40			0	0	10	0	0	0	0	0	3	3	1	2	2	2
2	979	2	38	male	8		1	2	3	1	5	5	1			20											4	3	2	2	2	1
1	980	3	19	male	8		4	1	2	2	5	5	3		3				0	0	0	0	0	0	0	0
2	981	2	64	male	9		6	1	3	1	5	5	1			13											3	3	2	1	2	1
2	982	2	56	male	10		1	2	2	1	1	1	2	1																			22		2		2		1	2	2		2		2		2		2
2	983	2	62	male	9		3	2	2	77	5	5	1			18											1	3	2	2	2	2
2	984	1	27	male	7		3	2	3	1	1	5	2	2																					2		2		2		2		2		2		1	1	2
2	985	2	27	male	9		2	1	3	1	5	1	1			16											4	2	2	3	2	2
2	986	2	42	male	6		3	2	2	77	5	5	1			40											2	3	2	1	1	2
2	987	3	49	male	7		2	2	3	1	5	1	3		3
2	988	3	70	male	8		6	2	2	77	5	5	3		3
1	989	2	58	male	7		2	2	2	3	1	1	1			25			0	1.42857	1.42857	0	0	0	0	0	2	1	1	1	1	1
2	990	2	43	male	6		2	2	3	1	5	1	1			40											4	2	2	3	2	2
1	991	2	42	male	9		3	2	2	1	5	5	1			18			0	0	0	8	0	0	0	0	4	3	1	1	2	2
2	992	2	59	male	7		1	2	2	77	5	5	2	1																			99	20	2		1	4	1	2	2		2		2		2		2
1	993	2	63	male	10		1	2	2 3	1	5	1	1			5			0	0	0	0	0	0	0	15	2	3	1	1	1	1
2	994	2	60	female	7		5	2	2	77	5	5	1			99	40										1	3	1	2	2	1
2	995	3	47	male	9		1	2	3	1	1	1	3		1
2	996	2	65	male	1		6	2	2	77	5	5	1			15											3	3	2	3	2	1
2	997	3	53	male	6		1	2	3	1	5	5	3		3
2	998	2	73	male	7		6	2	2	77	5	5	1			15											2	3	2	2	2	1
[truncated: 143 more columns]

## Sheet: followups
phase	followup	id	user	who	intervention_total	surveyed	intervention	intervention_dose	quit_slt	quit_sm	quitattempt_slt	quitattempt_sm	Quit
1	1	1	3	Self	0	1	0	0	1	1	1	1	1
1	2	1	3	Self	0	1	0	0	1	0	1	1	0
1	3	1	3	Self	0	1	0	0	1	0	1	1	0
1	4	1	3		0	0	0	0		0	1	1	0
1	1	2	3	Self	0	1	0	0	1	1	1	1	1
1	2	2	3	Self	0	1	0	0	1	1	1	1	1
1	3	2	3		0	0	0	0	1	1	1	1	1
1	4	2	3	Self	0	1	0	0	1	1	1	1	1
1	1	3	2	Proxy	0	1	0	0	1	1	1	1	1
1	2	3	2	Proxy	0	1	0	0	1	1	1	1	1
1	3	3	2	Self	0	1	0	0	1	1	1	1	1
1	4	3	2		0	0	0	0			1	1	1
2	1	4	3	Self	4	1	1	1	0	1	1	1	0
2	2	4	3	Self	4	1	1	2	0	1	1	1	0
2	3	4	3	Self	4	1	1	3	0	1	1	1	0
2	4	4	3	Self	4	1	1	4	0	1	1	1	0
1	1	5	1	Proxy	0	1	0	0	0	0	1	1	0
1	2	5	1	Proxy	0	1	0	0	0	0	1	1	0
1	3	5	1	Proxy	0	1	0	0	0	0	1	1	0
1	4	5	1		0	0	0	0	0	0	1	1	0
1	1	6	1	Proxy	0	1	0	0	1	1	1	1	1
1	2	6	1	Proxy	0	1	0	0	1	1	1	1	1
1	3	6	1	Proxy	0	1	0	0	1	1	1	1	1
1	4	6	1		0	0	0	0			1	1	1
1	1	7	2	Self	0	1	0	0	1	1	1	1	1
1	2	7	2	Self	0	1	0	0	0		1	1	0
1	3	7	2		0	0	0	0	0		1	1	0
1	4	7	2		0	0	0	0	0		1	1	0
1	1	8	1	Self	0	1	0	0	1	1	1	1	1
1	2	8	1	Self	0	1	0	0	1	1	1	1	1
1	3	8	1		0	0	0	0	1	1	1	1	1
1	4	8	1	Self	0	1	0	0	1	1	1	1	1
2	1	9	2	Proxy	2	1	1	1	1	1	1	1	1
2	2	9	2	Proxy	2	1	1	2	1	1	1	1	1
2	3	9	2		2	0	0	2			1	1	1
2	4	9	2		2	0	0	2			1	1	1
1	1	10	3		0	0	0	0		1		1	1
1	2	10	3		0	0	0	0		1		1	1
1	3	10	3	Self	0	1	0	0		1	0	1	1
1	4	10	3		0	0	0	0				1	1
1	1	11	2		0	0	0	0	1	1	1	1	1
1	2	11	2		0	0	0	0	1	1	1	1	1
1	3	11	2		0	0	0	0	1	1	1	1	1
1	4	11	2	Proxy	0	1	0	0	1	1	1	1	1
2	1	12	2	Self	4	1	1	1	1	1	1	1	1
2	2	12	2	Self	4	1	1	2	1	1	1	1	1
2	3	12	2	Self	4	1	1	3	1	1	1	1	1
2	4	12	2	Self	4	1	1	4	1	1	1	1	1
2	1	13	1	Self	0	1	0	0	1	1	1	1	1
2	2	13	1	Self	0	1	0	0	1	1	1	1	1
2	3	13	1		0	0	0	0			1	1	1
2	4	13	1		0	0	0	0			1	1	1
1	1	14	2	Proxy	0	1	0	0	0	1	1	1	0
1	2	14	2		0	0	0	0	0	1	1	1	0
1	3	14	2	Proxy	0	1	0	0	0	1	1	1	0
1	4	14	2		0	0	0	0	0		1	1	0
2	1	15	3	Self	2	1	1	1	1	1	1	1	1
2	2	15	3	Self	2	1	1	2	1	1	1	1	1
2	3	15	3		2	0	0	2			1	1	1
2	4	15	3		2	0	0	2			1	1	1
2	1	16	2	Self	4	1	1	1	0	1	0	1	0
2	2	16	2	Self	4	1	1	2	0	1	0	1	0
2	3	16	2	Self	4	1	1	3	0	1	0	1	0
2	4	16	2	Self	4	1	1	4	0	1	0	1	0
2	1	17	1	Self	3	1	1	1	0	1	1	1	0
2	2	17	1		3	0	0	1	0	1	1	1	0
2	3	17	1	Self	3	1	1	2	0	1	1	1	0
2	4	17	1	Self	3	1	1	3	0	1	1	1	0
2	1	18	2		2	0	0	0	1	1	1	1	1
2	2	18	2	Self	2	1	1	1	1	1	1	1	1
2	3	18	2	Proxy	2	1	1	2	0	1	1	1	0
2	4	18	2		2	0	0	2	0		1	1	0
2	1	19	3	Self	4	1	1	1	1	1	1	1	1
2	2	19	3	Self	4	1	1	2	1	1	1	1	1
2	3	19	3	Proxy	4	1	1	3	1	1	1	1	1
2	4	19	3	Self	4	1	1	4	0	1	1	1	0
1	1	20	2		0	0	0	0	1	1	1	1	1
1	2	20	2	Self	0	1	0	0	1	1	1	1	1
1	3	20	2	Self	0	1	0	0	1	1	1	1	1
1	4	20	2	Self	0	1	0	0	1		1	1	1
2	1	21	2	Self	3	1	1	1	0	1	0	1	0
2	2	21	2	Self	3	1	1	2	0	1	0	1	0
2	3	21	2		3	0	0	2	0		1	1	0
2	4	21	2	Self	3	1	1	3	0	0	1	1	0
2	1	22	2	Self	4	1	1	1	0	1	0	1	0
2	2	22	2	Self	4	1	1	2	0	1	1	1	0
2	3	22	2	Proxy	4	1	1	3	0	1	1	1	0
2	4	22	2	Self	4	1	1	4	0	1	1	1	0
1	1	23	2	Proxy	0	1	0	0	1	1	1	1	1
1	2	23	2		0	0	0	0	1	1	1	1	1
1	3	23	2	Proxy	0	1	0	0	1	1	1	1	1
1	4	23	2		0	0	0	0			1	1	1
1	1	24	2	Self	0	1	0	0	1	1	1	1	1
1	2	24	2	Self	0	1	0	0	1	1	1	1	1
1	3	24	2		0	0	0	0	1	1	1	1	1
1	4	24	2	Self	0	1	0	0	1	1	1	1	1
1	1	25	2	Self	0	1	0	0	0	1	1	1	0
1	2	25	2	Self	0	1	0	0	0	1	1	1	0
1	3	25	2	Self	0	1	0	0	0		1	1	0
1	4	25	2	Self	0	1	0	0	0		1	1	0
1	1	26	2	Self	0	1	0	0	1	1	1	1	1
1	2	26	2	Self	0	1	0	0	1	1	1	1	1
1	3	26	2	Proxy	0	1	0	0	1		1	1	1
1	4	26	2	Proxy	0	1	0	0	1		1	1	1
2	1	27	2	Self	3	1	1	1	1	1	1	1	1
2	2	27	2	Self	3	1	1	2	1	1	1	1	1
2	3	27	2	Self	3	1	1	3	1	1	1	1	1
2	4	27	2		3	0	0	3			1	1	1
2	1	28	2	Proxy	3	1	1	1	0	1	1	1	0
2	2	28	2	Proxy	3	1	1	2	0	1	1	1	0
2	3	28	2		3	0	0	2	0		1	1	0
2	4	28	2	Proxy	3	1	1	3	0		1	1	0
2	1	29	2	Self	3	1	1	1	1	1	1	1	1
2	2	29	2	Self	3	1	1	2	1	1	1	1	1
2	3	29	2		3	0	0	2	1	1	1	1	1
2	4	29	2	Self	3	1	1	3	1	1	1	1	1
2	1	30	2	Self	3	1	1	1	1	1	1	1	1
2	2	30	2	Self	3	1	1	2	1	1	1	1	1
2	3	30	2		3	0	0	2		1	1	1	1
2	4	30	2	Self	3	1	1	3	0	1	1	1	0
1	1	31	2	Proxy	0	1	0	0	1	1	1	1	1
1	2	31	2	Proxy	0	1	0	0	1	1	1	1	1
1	3	31	2	Self	0	1	0	0	1	1	1	1	1
1	4	31	2		0	0	0	0			1	1	1
1	1	32	2	Self	0	1	0	0	0	1	0	1	0
1	2	32	2		0	0	0	0	0	1	1	1	0
1	3	32	2	Self	0	1	0	0	0	1	1	1	0
1	4	32	2		0	0	0	0	0		1	1	0
1	1	33	2	Proxy	0	1	0	0	0	1	1	1	0
1	2	33	2	Proxy	0	1	0	0	0	1	1	1	0
1	3	33	2		0	0	0	0	0	1	1	1	0
1	4	33	2	Self	0	1	0	0	0	1	1	1	0
2	1	34	3	Self	4	1	1	1	0	1	1	1	0
2	2	34	3	Self	4	1	1	2	0	1	1	1	0
2	3	34	3	Self	4	1	1	3	0	0	1	1	0
2	4	34	3	Self	4	1	1	4	0	0	1	1	0
2	1	35	2	Self	4	1	1	1	1	1	1	1	1
2	2	35	2	Self	4	1	1	2	1	1	1	1	1
2	3	35	2	Self	4	1	1	3	1	1	1	1	1
2	4	35	2	Self	4	1	1	4	1	1	1	1	1
2	1	36	1	Proxy	2	1	1	1	1	1	1	1	1
2	2	36	1		2	0	0	1	1		1	1	1
2	3	36	1	Self	2	1	1	2	1	0	1	1	0
2	4	36	1		2	0	0	2		0	1	1	0
1	1	37	2	Proxy	0	1	0	0	0	1	1	1	0
1	2	37	2		0	0	0	0	0	1	1	1	0
1	3	37	2		0	0	0	0	0	1	1	1	0
1	4	37	2	Proxy	0	1	0	0	0	1	1	1	0
2	1	38	2	Self	4	1	1	1	0	1	0	1	0
2	2	38	2	Self	4	1	1	2	0	1	1	1	0
2	3	38	2	Self	4	1	1	3	0	1	1	1	0
2	4	38	2	Self	4	1	1	4	0	1	1	1	0
2	1	39	3	Self	4	1	1	1	1	1	1	1	1
2	2	39	3	Self	4	1	1	2	1	1	1	1	1
2	3	39	3	Self	4	1	1	3	1	1	1	1	1
2	4	39	3	Self	4	1	1	4	1	1	1	1	1
2	1	40	2	Self	4	1	1	1	0	1	0	1	0
2	2	40	2	Self	4	1	1	2	0	1	1	1	0
2	3	40	2	Self	4	1	1	3	0	1	1	1	0
2	4	40	2	Self	4	1	1	4	0	1	1	1	0
2	1	41	2	Self	0	1	0	0	1	1	1	1	1
2	2	41	2	Self	0	1	0	0	1	1	1	1	1
2	3	41	2	Self	0	1	0	0	1	1	1	1	1
2	4	41	2	Proxy	0	1	0	0	1	1	1	1	1
1	1	42	2		0	0	0	0			1		1
1	2	42	2	Self	0	1	0	0	0		1	0	0
1	3	42	2		0	0	0	0	0		1		0
1	4	42	2		0	0	0	0	0		1		0
2	1	43	2	Self	4	1	1	1	0	1	0	1	0
2	2	43	2	Proxy	4	1	1	2	0	1	1	1	0
2	3	43	2	Proxy	4	1	1	3	0	1	1	1	0
2	4	43	2	Proxy	4	1	1	4	0	1	1	1	0
1	1	44	2		0	0	0	0	1	1	1	1	1
1	2	44	2	Self	0	1	0	0	1	1	1	1	1
1	3	44	2	Self	0	1	0	0	1		1	1	1
1	4	44	2	Self	0	1	0	0	1		1	1	1
2	1	45	2	Self	3	1	1	1	1	1	1	1	1
2	2	45	2	Proxy	3	1	1	2	1	1	1	1	1
2	3	45	2	Proxy	3	1	1	3	1	1	1	1	1
2	4	45	2		3	0	0	3			1	1	1
2	1	46	3	Self	4	1	1	1	1	0	1	0	0
2	2	46	3	Self	4	1	1	2	1	0	1	0	0
2	3	46	3	Self	4	1	1	3	1	0	1	0	0
2	4	46	3	Self	4	1	1	4	1	0	1	0	0
2	1	47	2	Self	4	1	1	1	0	1	0	1	0
2	2	47	2	Self	4	1	1	2	0	1	0	1	0
2	3	47	2	Self	4	1	1	3	0	1	0	1	0
2	4	47	2	Proxy	4	1	1	4	0	1	1	1	0
2	1	48	3	Self	3	1	1	1	1	0	1	0	0
2	2	48	3	Self	3	1	1	2	1	0	1	0	0
2	3	48	3	Self	3	1	1	3	1	0	1	1	0
2	4	48	3		3	0	0	3		0	1	1	0
1	1	49	2	Proxy	0	1	0	0	1	1	1	1	1
1	2	49	2	Self	0	1	0	0	1	1	1	1	1
1	3	49	2	Proxy	0	1	0	0	1	1	1	1	1
1	4	49	2		0	0	0	0			1	1	1
2	1	50	2	Self	3	1	1	1	0	1	0	1	0
2	2	50	2		3	0	0	1	0	1	1	1	0
2	3	50	2	Proxy	3	1	1	2	0	1	1	1	0
2	4	50	2	Self	3	1	1	3	0		1	1	0
2	1	51	3		3	0	0	0	1	1	1	1	1
2	2	51	3	Self	3	1	1	1	1	1	1	1	1
2	3	51	3	Self	3	1	1	2	1	0	1	1	0
2	4	51	3	Self	3	1	1	3	1	0	1	1	0
1	1	52	3	Self	0	1	0	0	1	0	1	0	0
1	2	52	3	Self	0	1	0	0	1	0	1	1	0
1	3	52	3		0	0	0	0		0	1	1	0
1	4	52	3		0	0	0	0		0	1	1	0
1	1	53	1	Self	0	1	0	0	1	1	1	1	1
1	2	53	1	Self	0	1	0	0	1	1	1	1	1
1	3	53	1	Self	0	1	0	0	1	1	1	1	1
1	4	53	1	Self	0	1	0	0	1		1	1	1
2	1	54	3	Proxy	3	1	1	1	1	0	1	1	0
2	2	54	3	Self	3	1	1	2	1	0	1	1	0
2	3	54	3	Self	3	1	1	3	1	0	1	1	0
2	4	54	3		3	0	0	3		0	1	1	0
2	1	55	2	Self	3	1	1	1	1	1	1	1	1
2	2	55	2	Self	3	1	1	2	1	1	1	1	1
2	3	55	2	Self	3	1	1	3	0	1	1	1	0
2	4	55	2		3	0	0	3	0		1	1	0
1	1	56	3		0	0	0	0	1		1	1	0
1	2	56	3	Self	0	1	0	0	1	0	1	1	0
1	3	56	3		0	0	0	0		0	1	1	0
1	4	56	3	Self	0	1	0	0	0	0	1	1	0
1	1	57	3	Self	0	1	0	0	1	1	1	1	1
1	2	57	3		0	0	0	0	1	1	1	1	1
1	3	57	3	Self	0	1	0	0	1	1	1	1	1
1	4	57	3	Self	0	1	0	0	1		1	1	1
1	1	58	3	Self	0	1	0	0	0	1	0	1	0
1	2	58	3		0	0	0	0	0		1	1	0
1	3	58	3		0	0	0	0	0		1	1	0
1	4	58	3		0	0	0	0	0		1	1	0
2	1	59	2	Self	3	1	1	1	0	1	0	1	0
2	2	59	2	Self	3	1	1	2	0	1	0	1	0
2	3	59	2		3	0	0	2	0	1	1	1	0
2	4	59	2	Proxy	3	1	1	3	0	1	1	1	0
2	1	60	2	Self	4	1	1	1	1	1	1	1	1
2	2	60	2	Self	4	1	1	2	1	1	1	1	1
2	3	60	2	Self	4	1	1	3	1	1	1	1	1
2	4	60	2	Self	4	1	1	4	0	1	1	1	0
2	1	61	2		3	0	0	0	1	1	1	1	1
2	2	61	2	Self	3	1	1	1	1	1	1	1	1
2	3	61	2	Self	3	1	1	2	0	1	1	1	0
2	4	61	2	Proxy	3	1	1	3	0	1	1	1	0
1	1	62	2	Self	0	1	0	0	1	1	1	1	1
1	2	62	2		0	0	0	0	1	1	1	1	1
1	3	62	2	Self	0	1	0	0	1	1	1	1	1
1	4	62	2	Self	0	1	0	0	1	1	1	1	1
1	1	63	1		0	0	0	0					1
1	2	63	1		0	0	0	0					1
1	3	63	1		0	0	0	0					1
1	4	63	1		0	0	0	0					1
1	1	64	2		0	0	0	0	1	1	1	1	1
1	2	64	2	Proxy	0	1	0	0	1	1	1	1	1
1	3	64	2	Self	0	1	0	0	1	1	1	1	1
1	4	64	2		0	0	0	0			1	1	1
2	1	65	3	Self	4	1	1	1	1	1	1	1	1
2	2	65	3	Self	4	1	1	2	1	1	1	1	1
2	3	65	3	Self	4	1	1	3	1	1	1	1	1
2	4	65	3	Self	4	1	1	4	1	1	1	1	1
1	1	66	3		0	0	0	0					1
1	2	66	3		0	0	0	0					1
1	3	66	3		0	0	0	0					1
1	4	66	3		0	0	0	0					1
1	1	67	3	Self	0	1	0	0	1	0	1	0	0
1	2	67	3	Self	0	1	0	0		0	1	0	0
1	3	67	3		0	0	0	0		0	1	1	0
1	4	67	3	Self	0	1	0	0		0	1	1	0
2	1	68	2	Self	2	1	1	1	1	1	1	1	1
2	2	68	2	Proxy	2	1	1	2	1	1	1	1	1
2	3	68	2		2	0	0	2			1	1	1
2	4	68	2		2	0	0	2			1	1	1
2	1	69	2	Self	3	1	1	1	1	1	1	1	1
2	2	69	2		3	0	0	1	1	1	1	1	1
2	3	69	2	Self	3	1	1	2	1	1	1	1	1
2	4	69	2	Self	3	1	1	3	1	1	1	1	1
1	1	70	2	Self	0	1	0	0	0		0	0	0
1	2	70	2	Self	0	1	0	0	0		1	0	0
1	3	70	2	Self	0	1	0	0	0		1	0	0
1	4	70	2	Self	0	1	0	0	0		1	0	0
1	1	71	2		0	0	0	0	1	1	1	1	1
1	2	71	2	Self	0	1	0	0	1	1	1	1	1
1	3	71	2	Self	0	1	0	0	1	1	1	1	1
1	4	71	2		0	0	0	0			1	1	1
1	1	72	2		0	0	0	0					1
1	2	72	2		0	0	0	0					1
1	3	72	2		0	0	0	0					1
1	4	72	2		0	0	0	0					1
2	1	73	2	Self	0	1	0	0	0	1	0	1	0
2	2	73	2	Self	0	1	0	0	0	1	0	1	0
2	3	73	2	Proxy	0	1	0	0	0	1	1	1	0
2	4	73	2	Self	0	1	0	0	0	1	1	1	0
1	1	74	2		0	0	0	0	1	1	1	1	1
1	2	74	2		0	0	0	0	1	1	1	1	1
1	3	74	2		0	0	0	0	1	1	1	1	1
1	4	74	2	Proxy	0	1	0	0	1	1	1	1	1
1	1	75	1		0	0	0	0	1	1	1	1	1
1	2	75	1	Proxy	0	1	0	0	1	1	1	1	1
1	3	75	1	Self	0	1	0	0	1	1	1	1	1
1	4	75	1		0	0	0	0			1	1	1
1	1	76	3	Self	0	1	0	0	1	1	1	1	1
1	2	76	3	Self	0	1	0	0	1	1	1	1	1
1	3	76	3	Proxy	0	1	0	0	1	1	1	1	1
1	4	76	3	Self	0	1	0	0		1	1	1	1
2	1	77	2		0	0	0	0					1
2	2	77	2		0	0	0	0					1
2	3	77	2		0	0	0	0					1
2	4	77	2		0	0	0	0					1
2	1	78	2	Proxy	4	1	1	1	1	1	1	1	1
2	2	78	2	Self	4	1	1	2	1	1	1	1	1
2	3	78	2	Self	4	1	1	3	1	1	1	1	1
2	4	78	2	Self	4	1	1	4	1	1	1	1	1
1	1	79	2	Proxy	0	1	0	0			0	0	1
1	2	79	2	Proxy	0	1	0	0			0	0	1
1	3	79	2		0	0	0	0					1
1	4	79	2		0	0	0	0					1
1	1	80	3		0	0	0	0			1	1	1
1	2	80	3		0	0	0	0			1	1	1
1	3	80	3	Proxy	0	1	0	0	0	0	1	1	0
1	4	80	3		0	0	0	0	0	0	1	1	0
1	1	81	2		0	0	0	0	1	1	1	1	1
1	2	81	2	Proxy	0	1	0	0	1	1	1	1	1
1	3	81	2		0	0	0	0	1	1	1	1	1
1	4	81	2	Self	0	1	0	0	1	1	1	1	1
2	1	82	2		2	0	0	0	1	1	1	1	1
2	2	82	2		2	0	0	0	1	1	1	1	1
2	3	82	2	Self	2	1	1	1	1	1	1	1	1
2	4	82	2	Self	2	1	1	2	1	1	1	1	1
2	1	83	3	Self	3	1	1	1	1	1	1	1	1
2	2	83	3	Self	3	1	1	2	1	1	1	1	1
2	3	83	3	Proxy	3	1	1	3	1	1	1	1	1
2	4	83	3		3	0	0	3			1	1	1
2	1	84	2	Self	3	1	1	1	1	1	1	1	1
2	2	84	2	Self	3	1	1	2	1	1	1	1	1
2	3	84	2		3	0	0	2	1	1	1	1	1
2	4	84	2	Self	3	1	1	3	1	1	1	1	1
2	1	85	2	Self	4	1	1	1	1	1	1	1	1
2	2	85	2	Self	4	1	1	2	1	1	1	1	1
2	3	85	2	Self	4	1	1	3	1	1	1	1	1
2	4	85	2	Self	4	1	1	4	1	1	1	1	1
1	1	86	3	Proxy	0	1	0	0	1	1	1	1	1
1	2	86	3	Self	0	1	0	0	1	1	1	1	1
1	3	86	3	Self	0	1	0	0	1	1	1	1	1
1	4	86	3		0	0	0	0			1	1	1
1	1	87	3	Self	0	1	0	0	1	1	1	1	1
1	2	87	3	Self	0	1	0	0	1	1	1	1	1
1	3	87	3	Proxy	0	1	0	0		1	1	1	1
1	4	87	3	Self	0	1	0	0		1	1	1	1
2	1	88	1		3	0	0	0	1		1	1	1
2	2	88	1	Self	3	1	1	1	1	0	1	1	0
2	3	88	1	Self	3	1	1	2	1	0	1	1	0
2	4	88	1	Self	3	1	1	3	1	0	1	1	0
2	1	89	2	Self	4	1	1	1	1	1	1	1	1
2	2	89	2	Self	4	1	1	2	1	1	1	1	1
2	3	89	2	Self	4	1	1	3	1	1	1	1	1
2	4	89	2	Self	4	1	1	4	1	1	1	1	1
2	1	90	2	Self	1	1	1	1	1	1	1	1	1
2	2	90	2		1	0	0	1			1	1	1
2	3	90	2		1	0	0	1			1	1	1
2	4	90	2		1	0	0	1			1	1	1
2	1	91	2	Self	4	1	1	1	0	1	0	1	0
2	2	91	2	Self	4	1	1	2	0	1	1	1	0
2	3	91	2	Self	4	1	1	3	0	1	1	1	0
2	4	91	2	Self	4	1	1	4	0	1	1	1	0
1	1	92	2	Self	0	1	0	0	0	1	1	1	0
1	2	92	2	Self	0	1	0	0	0	1	1	1	0
1	3	92	2	Self	0	1	0	0	0	1	1	1	0
1	4	92	2	Self	0	1	0	0	0		1	1	0
2	1	93	3	Self	0	1	0	0	1	0	1	0	0
2	2	93	3	Self	0	1	0	0	1	0	1	0	0
2	3	93	3	Self	0	1	0	0	1	0	1	1	0
2	4	93	3		0	0	0	0		0	1	1	0
2	1	94	2	Self	4	1	1	1	0	1	0	1	0
2	2	94	2	Self	4	1	1	2	0	1	0	1	0
2	3	94	2	Self	4	1	1	3	0	1	0	1	0
2	4	94	2	Self	4	1	1	4	0	1	1	1	0
1	1	95	2	Proxy	0	1	0	0	1	1	1	1	1
1	2	95	2		0	0	0	0	1	1	1	1	1
1	3	95	2		0	0	0	0	1	1	1	1	1
1	4	95	2	Self	0	1	0	0	1	1	1	1	1
1	1	96	3		0	0	0	0	1		1	1	1
1	2	96	3	Self	0	1	0	0	1	0	1	1	0
1	3	96	3		0	0	0	0		0	1	1	0
1	4	96	3	Self	0	1	0	0	0	0	1	1	0
1	1	97	3	Self	0	1	0	0	1	1	1	1	1
1	2	97	3		0	0	0	0	1	1	1	1	1
1	3	97	3	Proxy	0	1	0	0	1	1	1	1	1
1	4	97	3		0	0	0	0			1	1	1
1	1	98	3		0	0	0	0	1	1	1	1	1
1	2	98	3	Proxy	0	1	0	0	1	1	1	1	1
1	3	98	3		0	0	0	0			1	1	1
1	4	98	3		0	0	0	0			1	1	1
2	1	99	3		3	0	0	0	1		1	1	1
2	2	99	3	Self	3	1	1	1	1	0	1	1	0
2	3	99	3	Self	3	1	1	2	1	0	1	1	0
2	4	99	3	Self	3	1	1	3	1	0	1	1	0
1	1	100	3		0	0	0	0	1		1	1	0
1	2	100	3		0	0	0	0	1		1	1	0
1	3	100	3	Proxy	0	1	0	0	1	0	1	1	0
1	4	100	3		0	0	0	0		0	1	1	0
2	1	101	2	Self	4	1	1	1	1	1	1	1	1
2	2	101	2	Self	4	1	1	2	1	1	1	1	1
2	3	101	2	Self	4	1	1	3	1	1	1	1	1
2	4	101	2	Self	4	1	1	4	1	1	1	1	1
1	1	102	3	Self	0	1	0	0	1	0	1	1	0
1	2	102	3		0	0	0	0		0	1	1	0
1	3	102	3		0	0	0	0		0	1	1	0
1	4	102	3		0	0	0	0		0	1	1	0
1	1	103	3		0	0	0	0	1	1	1	1	1
1	2	103	3		0	0	0	0	1	1	1	1	1
1	3	103	3		0	0	0	0	1	1	1	1	1
1	4	103	3	Self	0	1	0	0	1	1	1	1	1
2	1	104	3	Self	4	1	1	1	1	1	1	1	1
2	2	104	3	Self	4	1	1	2	1	1	1	1	1
2	3	104	3	Self	4	1	1	3	1	0	1	1	0
2	4	104	3	Self	4	1	1	4	1	0	1	1	0
2	1	105	3		1	0	0	0	1	1	1	1	1
2	2	105	3		1	0	0	0	1	1	1	1	1
2	3	105	3		1	0	0	0	1	1	1	1	1
2	4	105	3	Proxy	1	1	1	1	1	1	1	1	1
2	1	106	3		0	0	0	0					1
2	2	106	3		0	0	0	0					1
2	3	106	3		0	0	0	0					1
2	4	106	3		0	0	0	0					1
2	1	107	3		2	0	0	0	1		1	1	1
2	2	107	3	Proxy	2	1	1	1	1	0	1	1	0
2	3	107	3	Self	2	1	1	2		0	1	1	0
2	4	107	3		2	0	0	2		0	1	1	0
2	1	108	3	Proxy	0	1	0	0	1	1	1	1	1
2	2	108	3	Self	0	1	0	0	1	0	1	1	0
2	3	108	3	Self	0	1	0	0	1	0	1	1	0
2	4	108	3	Self	0	1	0	0	1	0	1	1	0
1	1	109	2	Self	0	1	0	0	1	1	1	1	1
1	2	109	2		0	0	0	0			1	1	1
1	3	109	2		0	0	0	0			1	1	1
1	4	109	2		0	0	0	0			1	1	1
2	1	110	3	Self	2	1	1	1	1	1	1	1	1
2	2	110	3		2	0	0	1	1	1	1	1	1
2	3	110	3		2	0	0	1	1	1	1	1	1
2	4	110	3	Proxy	2	1	1	2	1	1	1	1	1
2	1	111	2	Self	4	1	1	1	1	1	1	1	1
2	2	111	2	Self	4	1	1	2	0	1	1	1	0
2	3	111	2	Self	4	1	1	3	0	1	1	1	0
2	4	111	2	Self	4	1	1	4	0	1	1	1	0
2	1	112	2	Proxy	0	1	0	0	1	1	1	1	1
2	2	112	2		0	0	0	0			1	1	1
2	3	112	2		0	0	0	0			1	1	1
2	4	112	2		0	0	0	0			1	1	1
1	1	113	2		0	0	0	0		1	1	1	1
1	2	113	2	Self	0	1	0	0	0	1	1	1	0
1	3	113	2	Self	0	1	0	0	0	1	1	1	0
1	4	113	2		0	0	0	0	0		1	1	0
1	1	114	1	Proxy	0	1	0	0	1	1	1	1	1
1	2	114	1		0	0	0	0	1	1	1	1	1
1	3	114	1	Self	0	1	0	0	1	1	1	1	1
1	4	114	1		0	0	0	0			1	1	1
2	1	115	2	Proxy	1	1	1	1	1	1	1	1	1
2	2	115	2		1	0	0	1			1	1	1
2	3	115	2		1	0	0	1			1	1	1
2	4	115	2		1	0	0	1			1	1	1
2	1	116	2	Self	4	1	1	1	1	1	1	1	1
2	2	116	2	Self	4	1	1	2	1	1	1	1	1
2	3	116	2	Self	4	1	1	3	1	1	1	1	1
2	4	116	2	Self	4	1	1	4	1	1	1	1	1
2	1	117	2	Self	4	1	1	1	1	1	1	1	1
2	2	117	2	Proxy	4	1	1	2	1	1	1	1	1
2	3	117	2	Self	4	1	1	3	1	1	1	1	1
2	4	117	2	Proxy	4	1	1	4	1	1	1	1	1
1	1	118	2		0	0	0	0	1	1	1	1	1
1	2	118	2	Proxy	0	1	0	0	1	1	1	1	1
1	3	118	2	Proxy	0	1	0	0	1	1	1	1	1
1	4	118	2	Proxy	0	1	0	0	1	1	1	1	1
1	1	119	3	Self	0	1	0	0	1	1	1	1	1
1	2	119	3	Self	0	1	0	0	1	1	1	1	1
1	3	119	3		0	0	0	0	1	1	1	1	1
1	4	119	3	Self	0	1	0	0	1	1	1	1	1
2	1	120	2	Proxy	4	1	1	1	1	1	1	1	1
2	2	120	2	Proxy	4	1	1	2	1	1	1	1	1
2	3	120	2	Proxy	4	1	1	3	1	1	1	1	1
2	4	120	2	Self	4	1	1	4	1	1	1	1	1
1	1	121	2	Self	0	1	0	0	1	1	1	1	1
1	2	121	2	Self	0	1	0	0	1	1	1	1	1
1	3	121	2	Self	0	1	0	0	1	1	1	1	1
1	4	121	2	Self	0	1	0	0	0	1	1	1	0
1	1	122	2	Self	0	1	0	0	0	1	0	1	0
1	2	122	2	Self	0	1	0	0	0		1	1	0
1	3	122	2		0	0	0	0	0		1	1	0
1	4	122	2	Self	0	1	0	0	0		1	1	0
2	1	123	2	Proxy	4	1	1	1	0	1	1	1	0
2	2	123	2	Self	4	1	1	2	0	1	1	1	0
2	3	123	2	Self	4	1	1	3	0	1	1	1	0
2	4	123	2	Self	4	1	1	4	0	1	1	1	0
1	1	124	1	Self	0	1	0	0	0	1	1	1	0
1	2	124	1	Self	0	1	0	0	0	0	1	1	0
1	3	124	1		0	0	0	0	0	0	1	1	0
1	4	124	1	Self	0	1	0	0	0	0	1	1	0
2	1	125	3	Self	4	1	1	1	1	0	1	0	0
2	2	125	3	Self	4	1	1	2	1	0	1	0	0
2	3	125	3	Self	4	1	1	3	1	0	1	0	0
2	4	125	3	Self	4	1	1	4	1	0	1	0	0
2	1	126	2	Self	2	1	1	1	0	1	0	1	0
2	2	126	2	Proxy	2	1	1	2	0	1	1	1	0
2	3	126	2		2	0	0	2	0		1	1	0
2	4	126	2		2	0	0	2	0		1	1	0
1	1	127	1		0	0	0	0			1	1	0
1	2	127	1		0	0	0	0			1	1	0
1	3	127	1		0	0	0	0			1	1	0
1	4	127	1	Self	0	1	0	0	0	0	1	1	0
2	1	128	3	Self	1	1	1	1	1	1	1	1	1
2	2	128	3		1	0	0	1			1	1	1
2	3	128	3		1	0	0	1			1	1	1
2	4	128	3		1	0	0	1			1	1	1
2	1	129	2	Self	3	1	1	1	0	1	0	1	0
2	2	129	2		3	0	0	1	0	1	1	1	0
2	3	129	2	Self	3	1	1	2	0	1	1	1	0
2	4	129	2	Proxy	3	1	1	3	0	1	1	1	0
1	1	130	2	Proxy	0	1	0	0	0	1	1	1	0
1	2	130	2		0	0	0	0	0		1	1	0
1	3	130	2		0	0	0	0	0		1	1	0
1	4	130	2		0	0	0	0	0		1	1	0
1	1	131	2		0	0	0	0					0
1	2	131	2		0	0	0	0					0
1	3	131	2		0	0	0	0					0
1	4	131	2		0	0	0	0					0
1	1	132	3	Self	0	1	0	0	1	1	1	1	1
1	2	132	3		0	0	0	0	1	1	1	1	1
1	3	132	3	Self	0	1	0	0	1	1	1	1	1
1	4	132	3	Self	0	1	0	0	1		1	1	1
1	1	133	2	Proxy	0	1	0	0	1	1	1	1	1
1	2	133	2	Self	0	1	0	0	1		1	1	1
1	3	133	2	Self	0	1	0	0	1		1	1	1
1	4	133	2	Self	0	1	0	0	1		1	1	1
2	1	134	2		3	0	0	0	1	1	1	1	1
2	2	134	2	Self	3	1	1	1	1	1	1	1	1
2	3	134	2	Self	3	1	1	2	1	1	1	1	1
2	4	134	2	Self	3	1	1	3	1	1	1	1	1
1	1	135	3	Proxy	0	1	0	0	1	0	1	1	0
1	2	135	3	Proxy	0	1	0	0	1	0	1	1	0
1	3	135	3		0	0	0	0		0	1	1	0
1	4	135	3		0	0	0	0		0	1	1	0
1	1	136	2		0	0	0	0	1		1		0
1	2	136	2		0	0	0	0	1		1		0
1	3	136	2		0	0	0	0	1		1		0
1	4	136	2	Self	0	1	0	0	1		1	0	0
1	1	137	2	Self	0	1	0	0	0	1	0	1	0
1	2	137	2	Self	0	1	0	0	0		0	1	0
1	3	137	2	Self	0	1	0	0	0	0	0	1	0
1	4	137	2	Self	0	1	0	0	0	0	0	1	0
1	1	138	2		0	0	0	0	1		1		0
1	2	138	2	Proxy	0	1	0	0	1		1	0	0
1	3	138	2	Proxy	0	1	0	0	1		1	0	0
1	4	138	2	Self	0	1	0	0	1		1	0	0
1	1	139	3	Self	0	1	0	0	1	0	1	0	0
1	2	139	3		0	0	0	0		0	1	1	0
1	3	139	3		0	0	0	0		0	1	1	0
1	4	139	3		0	0	0	0		0	1	1	0
2	1	140	2	Self	2	1	1	1	0	1	0	1	0
2	2	140	2	Self	2	1	1	2	0	1	0	1	0
2	3	140	2		2	0	0	2	0		1	1	0
2	4	140	2		2	0	0	2	0		1	1	0
1	1	141	2	Self	0	1	0	0	1	1	1	1	1
1	2	141	2	Self	0	1	0	0	0	1	1	1	0
1	3	141	2		0	0	0	0	0		1	1	0
1	4	141	2	Self	0	1	0	0	0		1	1	0
2	1	142	2	Self	3	1	1	1	1	1	1	1	1
2	2	142	2	Self	3	1	1	2	1	1	1	1	1
2	3	142	2	Self	3	1	1	3	1	1	1	1	1
2	4	142	2		3	0	0	3			1	1	1
1	1	143	2	Self	0	1	0	0	1	1	1	1	1
1	2	143	2	Proxy	0	1	0	0	1	1	1	1	1
1	3	143	2		0	0	0	0			1	1	1
1	4	143	2		0	0	0	0			1	1	1
1	1	144	1	Self	0	1	0	0	1	1	1	1	1
1	2	144	1	Self	0	1	0	0	1	1	1	1	1
1	3	144	1	Self	0	1	0	0	1	1	1	1	1
1	4	144	1	Self	0	1	0	0	1		1	1	1
2	1	145	2	Self	4	1	1	1	0	1	0	1	0
2	2	145	2	Self	4	1	1	2	0	1	0	1	0
2	3	145	2	Self	4	1	1	3	0	1	1	1	0
2	4	145	2	Self	4	1	1	4	0	1	1	1	0
1	1	146	2	Self	0	1	0	0	1	1	1	1	1
1	2	146	2	Self	0	1	0	0	1	1	1	1	1
1	3	146	2	Proxy	0	1	0	0	1	1	1	1	1
1	4	146	2		0	0	0	0			1	1	1
1	1	147	1	Self	0	1	0	0	1	1	1	1	1
1	2	147	1		0	0	0	0			1	1	1
1	3	147	1		0	0	0	0			1	1	1
1	4	147	1		0	0	0	0			1	1	1
1	1	148	3	Self	0	1	0	0	1	1	1	1	1
1	2	148	3	Self	0	1	0	0		1	1	1	1
1	3	148	3	Self	0	1	0	0		1	1	1	1
1	4	148	3		0	0	0	0			1	1	1
1	1	149	2	Self	0	1	0	0	0	1	0	1	0
1	2	149	2	Self	0	1	0	0	0	1	0	1	0
1	3	149	2	Self	0	1	0	0	0	1	0	1	0
1	4	149	2		0	0	0	0	0		1	1	0
1	1	150	3		0	0	0	0					0
1	2	150	3		0	0	0	0					0
1	3	150	3		0	0	0	0					0
1	4	150	3		0	0	0	0					0
2	1	151	3	Proxy	3	1	1	1	1	1	1	1	1
2	2	151	3		3	0	0	1	1	1	1	1	1
2	3	151	3	Self	3	1	1	2	1	1	1	1	1
2	4	151	3	Self	3	1	1	3	1	1	1	1	1
2	1	152	3	Self	4	1	1	1	0	0	0	1	0
2	2	152	3	Self	4	1	1	2	0	0	1	1	0
2	3	152	3	Self	4	1	1	3	0	0	1	1	0
2	4	152	3	Self	4	1	1	4	0	0	1	1	0
2	1	153	2	Self	0	1	0	0	1	1	1	1	1
2	2	153	2	Self	0	1	0	0	1	1	1	1	1
2	3	153	2	Self	0	1	0	0	1	1	1	1	1
2	4	153	2	Self	0	1	0	0	0	1	1	1	0
2	1	154	3	Self	4	1	1	1	1	1	1	1	1
2	2	154	3	Self	4	1	1	2	1	1	1	1	1
2	3	154	3	Self	4	1	1	3	1	1	1	1	1
2	4	154	3	Self	4	1	1	4	1	1	1	1	1
2	1	155	3	Self	0	1	0	0	1	1	1	1	1
2	2	155	3	Proxy	0	1	0	0	1	1	1	1	1
2	3	155	3		0	0	0	0			1	1	1
2	4	155	3		0	0	0	0			1	1	1
1	1	156	3	Self	0	1	0	0		0	0	1	0
1	2	156	3		0	0	0	0		0		1	0
1	3	156	3		0	0	0	0		0		1	0
1	4	156	3	Self	0	1	0	0		0	0	1	0
1	1	157	2		0	0	0	0		1	1	1	0
1	2	157	2	Self	0	1	0	0	0	1	1	1	0
1	3	157	2	Proxy	0	1	0	0	0	1	1	1	0
1	4	157	2		0	0	0	0	0		1	1	0
1	1	158	3	Proxy	0	1	0	0	1	1	1	1	1
1	2	158	3		0	0	0	0			1	1	1
1	3	158	3		0	0	0	0			1	1	1
1	4	158	3		0	0	0	0			1	1	1
1	1	159	2		0	0	0	0			1	1	1
1	2	159	2		0	0	0	0			1	1	1
1	3	159	2		0	0	0	0			1	1	1
1	4	159	2	Self	0	1	0	0	0	0	1	1	0
1	1	160	3		0	0	0	0	1	1	1	1	1
1	2	160	3		0	0	0	0	1	1	1	1	1
1	3	160	3	Self	0	1	0	0	1	1	1	1	1
1	4	160	3	Self	0	1	0	0		1	1	1	1
2	1	161	2		0	0	0	0	1	1	1	1	1
2	2	161	2	Proxy	0	1	0	0	1	1	1	1	1
2	3	161	2	Self	0	1	0	0	1	1	1	1	1
2	4	161	2		0	0	0	0			1	1	1
2	1	162	2	Self	0	1	0	0	1		1	0	1
2	2	162	2	Self	0	1	0	0	1		1	0	1
2	3	162	2		0	0	0	0			1		1
2	4	162	2		0	0	0	0			1		1
2	1	163	2	Self	4	1	1	1	1	1	1	1	1
2	2	163	2	Self	4	1	1	2	1	1	1	1	1
2	3	163	2	Self	4	1	1	3	1	1	1	1	1
2	4	163	2	Self	4	1	1	4	1	1	1	1	1
1	1	164	3		0	0	0	0					1
1	2	164	3		0	0	0	0					1
1	3	164	3		0	0	0	0					1
1	4	164	3		0	0	0	0					1
2	1	165	3	Self	3	1	1	1	1	0	1	0	0
2	2	165	3	Self	3	1	1	2	1	0	1	1	0
2	3	165	3		3	0	0	2	1	0	1	1	0
2	4	165	3	Self	3	1	1	3	1	0	1	1	0
2	1	166	3	Self	4	1	1	1	1	1	1	1	1
2	2	166	3	Self	4	1	1	2	1	1	1	1	1
2	3	166	3	Proxy	4	1	1	3	1	1	1	1	1
2	4	166	3	Self	4	1	1	4	1	1	1	1	1
1	1	167	2	Self	0	1	0	0	1	1	1	1	1
1	2	167	2	Self	0	1	0	0	1	1	1	1	1
1	3	167	2		0	0	0	0			1	1	1
1	4	167	2		0	0	0	0			1	1	1
2	1	168	2	Self	4	1	1	1	1	1	1	1	1
2	2	168	2	Self	4	1	1	2	1	1	1	1	1
2	3	168	2	Self	4	1	1	3	1	1	1	1	1
2	4	168	2	Self	4	1	1	4	1	1	1	1	1
1	1	169	3	Self	0	1	0	0	1	1	1	1	1
1	2	169	3	Self	0	1	0	0	1	1	1	1	1
1	3	169	3	Proxy	0	1	0	0	1	0	1	1	0
1	4	169	3		0	0	0	0		0	1	1	0
1	1	170	2	Proxy	0	1	0	0	1	1	1	1	1
1	2	170	2		0	0	0	0			1	1	1
1	3	170	2		0	0	0	0			1	1	1
1	4	170	2		0	0	0	0			1	1	1
2	1	171	2	Self	4	1	1	1	1	1	1	1	1
2	2	171	2	Proxy	4	1	1	2	1	1	1	1	1
2	3	171	2	Self	4	1	1	3	1	1	1	1	1
2	4	171	2	Proxy	4	1	1	4	1	1	1	1	1
2	1	172	2	Self	0	1	0	0	1	1	1	1	1
2	2	172	2	Self	0	1	0	0	1	1	1	1	1
2	3	172	2	Self	0	1	0	0	1	1	1	1	1
2	4	172	2	Self	0	1	0	0	0	1	1	1	0
1	1	173	3		0	0	0	0		1		1	0
1	2	173	3		0	0	0	0		1		1	0
1	3	173	3		0	0	0	0		1		1	0
1	4	173	3	Self	0	1	0	0		1	0	1	0
2	1	174	2	Self	2	1	1	1	0	1	0	1	0
2	2	174	2	Self	2	1	1	2	0	1	0	1	0
2	3	174	2		2	0	0	2	0		1	1	0
2	4	174	2		2	0	0	2	0		1	1	0
2	1	175	2		1	0	0	0		1	1	1	0
2	2	175	2	Self	1	1	1	1	0	1	1	1	0
2	3	175	2		1	0	0	1	0		1	1	0
2	4	175	2		1	0	0	1	0		1	1	0
2	1	176	2	Self	4	1	1	1	1	1	1	1	1
2	2	176	2	Self	4	1	1	2	1	1	1	1	1
2	3	176	2	Self	4	1	1	3	1	1	1	1	1
2	4	176	2	Self	4	1	1	4	1	1	1	1	1
2	1	177	2	Self	4	1	1	1	1	1	1	1	1
2	2	177	2	Self	4	1	1	2	1	1	1	1	1
2	3	177	2	Self	4	1	1	3	0	1	1	1	0
2	4	177	2	Self	4	1	1	4	0	1	1	1	0
2	1	178	2	Self	2	1	1	1	1	1	1	1	1
2	2	178	2	Self	2	1	1	2	1	1	1	1	1
2	3	178	2		2	0	0	2			1	1	1
2	4	178	2		2	0	0	2			1	1	1
1	1	179	2		0	0	0	0	1	1	1	1	1
1	2	179	2	Self	0	1	0	0	1	1	1	1	1
1	3	179	2	Self	0	1	0	0	0	1	1	1	0
1	4	179	2	Self	0	1	0	0	0		1	1	0
1	1	180	3		0	0	0	0					0
1	2	180	3		0	0	0	0					0
1	3	180	3		0	0	0	0					0
1	4	180	3		0	0	0	0					0
2	1	181	3	Self	4	1	1	1	1	1	1	1	1
2	2	181	3	Self	4	1	1	2	1	1	1	1	1
2	3	181	3	Self	4	1	1	3	1	1	1	1	1
2	4	181	3	Self	4	1	1	4	1	1	1	1	1
2	1	182	3	Self	4	1	1	1	1	1	1	1	1
2	2	182	3	Self	4	1	1	2	1	1	1	1	1
2	3	182	3	Self	4	1	1	3	1	1	1	1	1
2	4	182	3	Self	4	1	1	4	1	1	1	1	1
2	1	183	2	Self	4	1	1	1	0	1	0	1	0
2	2	183	2	Self	4	1	1	2	0	1	0	1	0
2	3	183	2	Self	4	1	1	3	0	1	0	1	0
2	4	183	2	Self	4	1	1	4	0	1	0	1	0
2	1	184	3		1	0	0	0	1	1	1	1	1
2	2	184	3		1	0	0	0	1	1	1	1	1
2	3	184	3	Self	1	1	1	1	1	1	1	1	1
2	4	184	3		1	0	0	1			1	1	1
1	1	185	3		0	0	0	0					1
1	2	185	3		0	0	0	0					1
1	3	185	3		0	0	0	0					1
1	4	185	3		0	0	0	0					1
2	1	186	2	Self	4	1	1	1	1	1	1	1	1
2	2	186	2	Self	4	1	1	2	1	1	1	1	1
2	3	186	2	Self	4	1	1	3	1	1	1	1	1
2	4	186	2	Self	4	1	1	4	1	1	1	1	1
2	1	187	3	Self	4	1	1	1	1	1	1	1	1
2	2	187	3	Self	4	1	1	2	1	1	1	1	1
2	3	187	3	Self	4	1	1	3	1	1	1	1	1
2	4	187	3	Self	4	1	1	4	1	1	1	1	1
1	1	188	3		0	0	0	0	1		1	1	1
1	2	188	3	Self	0	1	0	0	1	0	1	1	0
1	3	188	3	Self	0	1	0	0		0	1	1	0
1	4	188	3	Self	0	1	0	0		0	1	1	0
2	1	189	2	Self	3	1	1	1	1	1	1	1	1
2	2	189	2	Self	3	1	1	2	1	1	1	1	1
2	3	189	2		3	0	0	2	1	1	1	1	1
2	4	189	2	Self	3	1	1	3	1	1	1	1	1
1	1	190	1	Self	0	1	0	0	1	1	1	1	1
1	2	190	1		0	0	0	0	1	1	1	1	1
1	3	190	1	Proxy	0	1	0	0	1	1	1	1	1
1	4	190	1	Proxy	0	1	0	0	1		1	1	1
1	1	191	2	Proxy	0	1	0	0	1	1	1	1	1
1	2	191	2	Proxy	0	1	0	0	1		1	1	1
1	3	191	2	Self	0	1	0	0	1		1	1	1
1	4	191	2		0	0	0	0			1	1	1
1	1	192	2		0	0	0	0					1
1	2	192	2		0	0	0	0					1
1	3	192	2		0	0	0	0					1
1	4	192	2		0	0	0	0					1
1	1	193	3	Self	0	1	0	0	1	1	1	1	1
1	2	193	3	Self	0	1	0	0	1	1	1	1	1
1	3	193	3	Self	0	1	0	0	1	1	1	1	1
1	4	193	3		0	0	0	0			1	1	1
2	1	194	2	Self	3	1	1	1	0	1	0	1	0
2	2	194	2	Self	3	1	1	2	0	1	1	1	0
2	3	194	2	Self	3	1	1	3	0	1	1	1	0
2	4	194	2		3	0	0	3	0		1	1	0
1	1	195	2	Self	0	1	0	0	1		1	0	0
1	2	195	2		0	0	0	0			1		0
1	3	195	2		0	0	0	0			1		0
1	4	195	2		0	0	0	0			1		0
1	1	196	2	Self	0	1	0	0	0	1	0	1	0
1	2	196	2	Self	0	1	0	0	0	1	0	1	0
1	3	196	2	Self	0	1	0	0	0	1	1	1	0
1	4	196	2	Self	0	1	0	0	0		1	1	0
1	1	197	2	Proxy	0	1	0	0	1	1	1	1	1
1	2	197	2		0	0	0	0		1	1	1	1
1	3	197	2	Self	0	1	0	0	0	1	1	1	0
1	4	197	2		0	0	0	0	0		1	1	0
2	1	198	2		2	0	0	0	1	1	1	1	1
2	2	198	2	Proxy	2	1	1	1	1	1	1	1	1
2	3	198	2		2	0	0	1	1	1	1	1	1
2	4	198	2	Proxy	2	1	1	2	1	1	1	1	1
2	1	199	3	Self	4	1	1	1	1	1	1	1	1
2	2	199	3	Proxy	4	1	1	2	1	1	1	1	1
2	3	199	3	Self	4	1	1	3	1	1	1	1	1
2	4	199	3	Self	4	1	1	4	1	1	1	1	1
2	1	200	2	Self	4	1	1	1	1	1	1	1	1
2	2	200	2	Self	4	1	1	2	1	1	1	1	1
2	3	200	2	Self	4	1	1	3	1	1	1	1	1
2	4	200	2	Self	4	1	1	4	1	1	1	1	1
2	1	201	2	Self	0	1	0	0	1	1	1	1	1
2	2	201	2		0	0	0	0	1	1	1	1	1
2	3	201	2	Self	0	1	0	0	1	1	1	1	1
2	4	201	2		0	0	0	0			1	1	1
1	1	202	3	Self	0	1	0	0	1	1	1	1	1
1	2	202	3	Self	0	1	0	0	1	1	1	1	1
1	3	202	3		0	0	0	0	1	1	1	1	1
1	4	202	3	Proxy	0	1	0	0	1	1	1	1	1
2	1	203	3	Self	1	1	1	1	1	1	1	1	1
2	2	203	3		1	0	0	1			1	1	1
2	3	203	3		1	0	0	1			1	1	1
2	4	203	3		1	0	0	1			1	1	1
1	1	204	2	Self	0	1	0	0	1	1	1	1	1
1	2	204	2		0	0	0	0			1	1	1
1	3	204	2		0	0	0	0			1	1	1
1	4	204	2		0	0	0	0			1	1	1
2	1	205	3	Self	4	1	1	1	1	1	1	1	1
2	2	205	3	Self	4	1	1	2	1	1	1	1	1
2	3	205	3	Self	4	1	1	3	1	1	1	1	1
2	4	205	3	Self	4	1	1	4	1	1	1	1	1
2	1	206	2	Self	3	1	1	1	0	1	0	1	0
2	2	206	2	Self	3	1	1	2	0	1	1	1	0
2	3	206	2		3	0	0	2	0	1	1	1	0
2	4	206	2	Self	3	1	1	3	0	1	1	1	0
1	1	207	2		0	0	0	0		1	1	1	0
1	2	207	2		0	0	0	0		1	1	1	0
1	3	207	2	Proxy	0	1	0	0	0	1	1	1	0
1	4	207	2	Proxy	0	1	0	0	0		1	1	0
2	1	208	2		3	0	0	0		1	1	1	0
2	2	208	2	Self	3	1	1	1	0	1	1	1	0
2	3	208	2	Self	3	1	1	2	0	1	1	1	0
2	4	208	2	Self	3	1	1	3	0		1	1	0
2	1	209	1	Self	1	1	1	1	1		1	0	0
2	2	209	1		1	0	0	1			1		0
2	3	209	1		1	0	0	1			1		0
2	4	209	1		1	0	0	1			1		0
2	1	210	3	Proxy	4	1	1	1	1	1	1	1	1
2	2	210	3	Self	4	1	1	2	1	1	1	1	1
2	3	210	3	Self	4	1	1	3	1	0	1	1	0
2	4	210	3	Self	4	1	1	4	1	0	1	1	0
1	1	211	2	Self	0	1	0	0	1	1	1	1	1
1	2	211	2	Self	0	1	0	0	1	1	1	1	1
1	3	211	2	Self	0	1	0	0	1	1	1	1	1
1	4	211	2	Self	0	1	0	0	1		1	1	1
2	1	212	2	Self	4	1	1	1	1	1	1	1	1
2	2	212	2	Self	4	1	1	2	1	1	1	1	1
2	3	212	2	Self	4	1	1	3	1	1	1	1	1
2	4	212	2	Self	4	1	1	4	1	1	1	1	1
1	1	213	3	Proxy	0	1	0	0	1	1	1	1	1
1	2	213	3	Proxy	0	1	0	0	1	1	1	1	1
1	3	213	3	Self	0	1	0	0	1	1	1	1	1
1	4	213	3	Self	0	1	0	0	1	1	1	1	1
1	1	214	3	Proxy	0	1	0	0	1	1	1	1	1
1	2	214	3	Proxy	0	1	0	0	1	1	1	1	1
1	3	214	3		0	0	0	0			1	1	1
1	4	214	3		0	0	0	0			1	1	1
2	1	215	2	Self	4	1	1	1	0	1	1	1	0
2	2	215	2	Self	4	1	1	2	0	1	1	1	0
2	3	215	2	Self	4	1	1	3	0	1	1	1	0
2	4	215	2	Self	4	1	1	4	0	1	1	1	0
2	1	216	2	Self	0	1	0	0	1	1	1	1	1
2	2	216	2	Self	0	1	0	0	1	1	1	1	1
2	3	216	2	Self	0	1	0	0	0	1	1	1	0
2	4	216	2	Self	0	1	0	0	0	1	1	1	0
2	1	217	2		0	0	0	0					0
2	2	217	2		0	0	0	0					0
2	3	217	2		0	0	0	0					0
2	4	217	2		0	0	0	0					0
2	1	218	2	Self	0	1	0	0	1	1	1	1	1
2	2	218	2	Self	0	1	0	0	1	1	1	1	1
2	3	218	2	Self	0	1	0	0	0	1	1	1	0
2	4	218	2	Self	0	1	0	0	0	1	1	1	0
1	1	219	2		0	0	0	0	1		1		0
1	2	219	2		0	0	0	0	1		1		0
1	3	219	2		0	0	0	0	1		1		0
1	4	219	2	Self	0	1	0	0	1		1	0	0
2	1	220	2	Proxy	2	1	1	1	0	1	1	1	0
2	2	220	2	Self	2	1	1	2	0	1	1	1	0
2	3	220	2		2	0	0	2	0	0	1	1	0
2	4	220	2		2	0	0	2	0	0	1	1	0
2	1	221	1	Self	4	1	1	1	0	0	0	0	0
2	2	221	1	Self	4	1	1	2	0	0	0	0	0
2	3	221	1	Self	4	1	1	3	0	0	0	0	0
2	4	221	1	Self	4	1	1	4	0	0	0	0	0
2	1	222	2	Self	4	1	1	1	1	1	1	1	1
2	2	222	2	Self	4	1	1	2	1	1	1	1	1
2	3	222	2	Self	4	1	1	3	1	1	1	1	1
2	4	222	2	Self	4	1	1	4	1	1	1	1	1
2	1	223	2	Self	4	1	1	1	1	1	1	1	1
2	2	223	2	Self	4	1	1	2	0	1	1	1	0
2	3	223	2	Self	4	1	1	3	0	1	1	1	0
2	4	223	2	Self	4	1	1	4	0	1	1	1	0
1	1	224	3	Self	0	1	0	0	1	0	1	0	0
1	2	224	3	Self	0	1	0	0	1	0	1	0	0
1	3	224	3		0	0	0	0	1	0	1	1	0
1	4	224	3	Self	0	1	0	0	1	0	1	1	0
1	1	225	2	Self	0	1	0	0	1	1	1	1	1
1	2	225	2	Self	0	1	0	0	1	1	1	1	1
1	3	225	2		0	0	0	0			1	1	1
1	4	225	2		0	0	0	0			1	1	1
1	1	226	3	Proxy	0	1	0	0	1	1	1	1	1
1	2	226	3		0	0	0	0	1	1	1	1	1
1	3	226	3	Proxy	0	1	0	0	1	1	1	1	1
1	4	226	3	Proxy	0	1	0	0	1	1	1	1	1
2	1	227	2	Self	4	1	1	1	1	1	1	1	1
2	2	227	2	Self	4	1	1	2	1	1	1	1	1
2	3	227	2	Self	4	1	1	3	1	1	1	1	1
2	4	227	2	Self	4	1	1	4	1	1	1	1	1
2	1	228	2		0	0	0	0					1
2	2	228	2		0	0	0	0					1
2	3	228	2		0	0	0	0					1
2	4	228	2		0	0	0	0					1
2	1	229	2	Self	3	1	1	1	0	1	0	1	0
2	2	229	2	Self	3	1	1	2	0	1	0	1	0
2	3	229	2		3	0	0	2	0	1	1	1	0
2	4	229	2	Self	3	1	1	3	0	1	1	1	0
2	1	230	2		2	0	0	0		1		1	0
2	2	230	2		2	0	0	0		1		1	0
2	3	230	2	Proxy	2	1	1	1	0	1	0	1	0
2	4	230	2	Proxy	2	1	1	2	0	1	0	1	0
2	1	231	3	Self	4	1	1	1	1	1	1	1	1
2	2	231	3	Self	4	1	1	2	1	1	1	1	1
2	3	231	3	Self	4	1	1	3	1	0	1	1	0
2	4	231	3	Self	4	1	1	4	1	0	1	1	0
2	1	232	2	Proxy	2	1	1	1	0	1	1	1	0
2	2	232	2	Self	2	1	1	2	0	1	1	1	0
2	3	232	2		2	0	0	2	0		1	1	0
2	4	232	2		2	0	0	2	0		1	1	0
2	1	233	2	Self	4	1	1	1	1	1	1	1	1
2	2	233	2	Self	4	1	1	2	1	1	1	1	1
2	3	233	2	Self	4	1	1	3	1	1	1	1	1
2	4	233	2	Self	4	1	1	4	1	1	1	1	1
1	1	234	2		0	0	0	0	1	1	1	1	1
1	2	234	2	Proxy	0	1	0	0	1	1	1	1	1
1	3	234	2		0	0	0	0	1		1	1	1
1	4	234	2	Self	0	1	0	0	1		1	1	1
2	1	235	2	Self	0	1	0	0	0	1	0	1	0
2	2	235	2	Self	0	1	0	0	0	1	0	1	0
2	3	235	2	Self	0	1	0	0	0	1	1	1	0
2	4	235	2		0	0	0	0	0		1	1	0
1	1	236	3	Proxy	0	1	0	0	0	1	1	1	0
1	2	236	3		0	0	0	0	0		1	1	0
1	3	236	3		0	0	0	0	0		1	1	0
1	4	236	3		0	0	0	0	0		1	1	0
2	1	237	2	Self	4	1	1	1	0	1	0	1	0
2	2	237	2	Self	4	1	1	2	0	1	0	1	0
2	3	237	2	Proxy	4	1	1	3	0	1	1	1	0
2	4	237	2	Self	4	1	1	4	0	1	1	1	0
2	1	238	3	Self	4	1	1	1	1	1	1	1	1
2	2	238	3	Self	4	1	1	2	1	1	1	1	1
2	3	238	3	Self	4	1	1	3	1	1	1	1	1
2	4	238	3	Self	4	1	1	4	1	1	1	1	1
1	1	239	2	Proxy	0	1	0	0	1	1	1	1	1
1	2	239	2		0	0	0	0			1	1	1
1	3	239	2		0	0	0	0			1	1	1
1	4	239	2		0	0	0	0			1	1	1
1	1	240	2	Self	0	1	0	0	1	1	1	1	1
1	2	240	2	Self	0	1	0	0	1	1	1	1	1
1	3	240	2	Proxy	0	1	0	0	1	1	1	1	1
1	4	240	2	Proxy	0	1	0	0	1	1	1	1	1
1	1	241	3	Self	0	1	0	0	1	1	1	1	1
1	2	241	3	Self	0	1	0	0	1	1	1	1	1
1	3	241	3		0	0	0	0	1	1	1	1	1
1	4	241	3	Self	0	1	0	0	1	1	1	1	1
2	1	242	3	Self	3	1	1	1	1	1	1	1	1
2	2	242	3	Self	3	1	1	2	1	1	1	1	1
2	3	242	3	Self	3	1	1	3	1	1	1	1	1
2	4	242	3		3	0	0	3			1	1	1
2	1	243	2	Self	3	1	1	1	1	1	1	1	1
2	2	243	2		3	0	0	1	1	1	1	1	1
2	3	243	2	Proxy	3	1	1	2	1	1	1	1	1
2	4	243	2	Proxy	3	1	1	3	1	1	1	1	1
1	1	244	2	Self	0	1	0	0	1	1	1	1	1
1	2	244	2	Proxy	0	1	0	0	1	1	1	1	1
1	3	244	2	Proxy	0	1	0	0	1	1	1	1	1
1	4	244	2		0	0	0	0			1	1	1
2	1	245	3	Self	2	1	1	1	1	1	1	1	1
2	2	245	3	Self	2	1	1	2	1	1	1	1	1
2	3	245	3		2	0	0	2			1	1	1
2	4	245	3		2	0	0	2			1	1	1
2	1	246	2	Self	4	1	1	1	0	1	0	1	0
2	2	246	2	Self	4	1	1	2	0	1	0	1	0
2	3	246	2	Self	4	1	1	3	0	1	0	1	0
2	4	246	2	Proxy	4	1	1	4	0	1	1	1	0
1	1	247	3		0	0	0	0	1	1	1	1	1
1	2	247	3	Self	0	1	0	0	1	1	1	1	1
1	3	247	3	Self	0	1	0	0	1	1	1	1	1
1	4	247	3	Proxy	0	1	0	0	1	1	1	1	1
1	1	248	2	Proxy	0	1	0	0	1	1	1	1	1
1	2	248	2	Self	0	1	0	0	1	1	1	1	1
1	3	248	2		0	0	0	0	0		1	1	0
1	4	248	2	Self	0	1	0	0	0		1	1	0
2	1	249	2	Self	3	1	1	1	1	1	1	1	1
2	2	249	2		3	0	0	1	1	1	1	1	1
2	3	249	2	Self	3	1	1	2	1	1	1	1	1
2	4	249	2	Self	3	1	1	3	1	1	1	1	1
1	1	250	3		0	0	0	0			1	1	1
1	2	250	3	Proxy	0	1	0	0	0	0	1	1	0
1	3	250	3		0	0	0	0	0	0	1	1	0
1	4	250	3	Proxy	0	1	0	0	0	0	1	1	0
1	1	251	2		0	0	0	0	1	1	1	1	1
1	2	251	2	Self	0	1	0	0	1	1	1	1	1
1	3	251	2	Self	0	1	0	0	1		1	1	1
1	4	251	2	Self	0	1	0	0	0		1	1	0
2	1	252	2	Self	4	1	1	1	1	1	1	1	1
2	2	252	2	Self	4	1	1	2	1	1	1	1	1
2	3	252	2	Self	4	1	1	3	1	1	1	1	1
2	4	252	2	Self	4	1	1	4	1	1	1	1	1
2	1	253	3	Self	3	1	1	1	1	1	1	1	1
2	2	253	3	Proxy	3	1	1	2	1	1	1	1	1
2	3	253	3		3	0	0	2	1	1	1	1	1
2	4	253	3	Self	3	1	1	3	1	1	1	1	1
2	1	254	3	Self	0	1	0	0	1	1	1	1	1
2	2	254	3		0	0	0	0	1	1	1	1	1
2	3	254	3	Self	0	1	0	0	1	1	1	1	1
2	4	254	3	Self	0	1	0	0	1	1	1	1	1
1	1	255	3	Self	0	1	0	0	1	1	1	1	1
1	2	255	3		0	0	0	0			1	1	1
1	3	255	3		0	0	0	0			1	1	1
1	4	255	3		0	0	0	0			1	1	1
1	1	256	2	Self	0	1	0	0	1	1	1	1	1
1	2	256	2	Self	0	1	0	0	0	1	1	1	0
1	3	256	2		0	0	0	0	0	1	1	1	0
1	4	256	2	Self	0	1	0	0	0	1	1	1	0
1	1	257	3		0	0	0	0	1	1	1	1	1
1	2	257	3	Self	0	1	0	0	1	1	1	1	1
1	3	257	3	Self	0	1	0	0	1	1	1	1	1
1	4	257	3	Self	0	1	0	0	1	1	1	1	1
1	1	258	3	Self	0	1	0	0	1	1	1	1	1
1	2	258	3		0	0	0	0			1	1	1
1	3	258	3		0	0	0	0			1	1	1
1	4	258	3		0	0	0	0			1	1	1
1	1	259	2	Proxy	0	1	0	0	1	1	1	1	1
1	2	259	2	Proxy	0	1	0	0	0	1	1	1	0
1	3	259	2	Proxy	0	1	0	0	0	1	1	1	0
1	4	259	2		0	0	0	0	0		1	1	0
1	1	260	3	Self	0	1	0	0		1	0	1	0
1	2	260	3		0	0	0	0		1		1	0
1	3	260	3		0	0	0	0		1		1	0
1	4	260	3	Self	0	1	0	0		1	0	1	0
2	1	261	2	Self	3	1	1	1	1	1	1	1	1
2	2	261	2	Self	3	1	1	2	0	1	1	1	0
2	3	261	2	Self	3	1	1	3	0	1	1	1	0
2	4	261	2		3	0	0	3	0		1	1	0
2	1	262	1	Self	0	1	0	0	1	1	1	1	1
2	2	262	1	Self	0	1	0	0	1	1	1	1	1
2	3	262	1	Self	0	1	0	0	1	1	1	1	1
2	4	262	1	Self	0	1	0	0	1	1	1	1	1
1	1	263	3	Self	0	1	0	0	1	1	1	1	1
1	2	263	3	Self	0	1	0	0	1	1	1	1	1
1	3	263	3		0	0	0	0			1	1	1
1	4	263	3		0	0	0	0			1	1	1
2	1	264	3	Self	1	1	1	1	1		1	0	1
2	2	264	3		1	0	0	1			1		1
2	3	264	3		1	0	0	1			1		1
2	4	264	3		1	0	0	1			1		1
1	1	265	3	Proxy	0	1	0	0	1	1	1	1	1
1	2	265	3		0	0	0	0		1	1	1	1
1	3	265	3	Proxy	0	1	0	0		1	1	1	1
1	4	265	3	Proxy	0	1	0	0		0	1	1	0
2	1	266	2	Self	3	1	1	1	1	1	1	1	1
2	2	266	2	Self	3	1	1	2	1	1	1	1	1
2	3	266	2		3	0	0	2	1	1	1	1	1
2	4	266	2	Self	3	1	1	3	1	1	1	1	1
1	1	267	3	Self	0	1	0	0	1	0	1	0	0
1	2	267	3		0	0	0	0		0	1	1	0
1	3	267	3		0	0	0	0		0	1	1	0
1	4	267	3		0	0	0	0		0	1	1	0
1	1	268	2		0	0	0	0	1		1		0
1	2	268	2		0	0	0	0	1		1		0
1	3	268	2	Self	0	1	0	0	1		1	0	0
1	4	268	2	Self	0	1	0	0	1		1	0	0
2	1	269	2	Self	4	1	1	1	1	1	1	1	1
2	2	269	2	Self	4	1	1	2	0	1	1	1	0
2	3	269	2	Self	4	1	1	3	0	1	1	1	0
2	4	269	2	Self	4	1	1	4	0	1	1	1	0
1	1	270	2		0	0	0	0					0
1	2	270	2		0	0	0	0					0
1	3	270	2		0	0	0	0					0
1	4	270	2	Self	0	1	0	0	0		0	0	0
2	1	271	2		3	0	0	0	1	1	1	1	1
2	2	271	2	Self	3	1	1	1	1	1	1	1	1
2	3	271	2	Self	3	1	1	2	1	1	1	1	1
2	4	271	2	Self	3	1	1	3	1	1	1	1	1
2	1	272	3	Self	2	1	1	1	1		1	1	1
2	2	272	3	Self	2	1	1	2	1	0	1	1	0
2	3	272	3		2	0	0	2		0	1	1	0
2	4	272	3		2	0	0	2		0	1	1	0
2	1	273	2		0	0	0	0	1	1	1	1	1
2	2	273	2		0	0	0	0	1	1	1	1	1
2	3	273	2	Proxy	0	1	0	0	1	1	1	1	1
2	4	273	2		0	0	0	0			1	1	1
2	1	274	2	Proxy	3	1	1	1	1	1	1	1	1
2	2	274	2		3	0	0	1	1	1	1	1	1
2	3	274	2	Self	3	1	1	2	1	1	1	1	1
2	4	274	2	Self	3	1	1	3	1	1	1	1	1
2	1	275	3		0	0	0	0					1
2	2	275	3		0	0	0	0					1
2	3	275	3		0	0	0	0					1
2	4	275	3		0	0	0	0					1
2	1	276	2	Self	3	1	1	1	1	1	1	1	1
2	2	276	2	Self	3	1	1	2	1	1	1	1	1
2	3	276	2	Self	3	1	1	3	1	1	1	1	1
2	4	276	2		3	0	0	3			1	1	1
1	1	277	2		0	0	0	0					1
1	2	277	2		0	0	0	0					1
1	3	277	2		0	0	0	0					1
1	4	277	2		0	0	0	0					1
1	1	278	1	Self	0	1	0	0	1	1	1	1	1
1	2	278	1		0	0	0	0			1	1	1
1	3	278	1		0	0	0	0			1	1	1
1	4	278	1		0	0	0	0			1	1	1
1	1	279	1	Self	0	1	0	0	1	1	1	1	1
1	2	279	1	Self	0	1	0	0	1	1	1	1	1
1	3	279	1	Self	0	1	0	0	1	1	1	1	1
1	4	279	1		0	0	0	0			1	1	1
1	1	280	2		0	0	0	0	1	1	1	1	1
1	2	280	2	Self	0	1	0	0	1	1	1	1	1
1	3	280	2	Self	0	1	0	0	1	1	1	1	1
1	4	280	2		0	0	0	0			1	1	1
2	1	281	2		0	0	0	0					1
2	2	281	2		0	0	0	0					1
2	3	281	2		0	0	0	0					1
2	4	281	2		0	0	0	0					1
2	1	282	2	Self	4	1	1	1	1	1	1	1	1
2	2	282	2	Self	4	1	1	2	0	1	1	1	0
2	3	282	2	Self	4	1	1	3	0	1	1	1	0
2	4	282	2	Self	4	1	1	4	0	1	1	1	0
1	1	283	2	Self	0	1	0	0	1	1	1	1	1
1	2	283	2		0	0	0	0			1	1	1
1	3	283	2		0	0	0	0			1	1	1
1	4	283	2		0	0	0	0			1	1	1
1	1	284	2	Self	0	1	0	0	1	1	1	1	1
1	2	284	2		0	0	0	0			1	1	1
1	3	284	2		0	0	0	0			1	1	1
1	4	284	2		0	0	0	0			1	1	1
1	1	285	3	Self	0	1	0	0	1	0	1	0	0
1	2	285	3		0	0	0	0		0	1	1	0
1	3	285	3		0	0	0	0		0	1	1	0
1	4	285	3		0	0	0	0		0	1	1	0
1	1	286	2	Self	0	1	0	0	1	1	1	1	1
1	2	286	2		0	0	0	0	1	1	1	1	1
1	3	286	2	Self	0	1	0	0	1	1	1	1	1
1	4	286	2	Self	0	1	0	0	1	1	1	1	1
2	1	287	1	Self	3	1	1	1	1	1	1	1	1
2	2	287	1		3	0	0	1	1	1	1	1	1
2	3	287	1	Self	3	1	1	2	1	1	1	1	1
2	4	287	1	Self	3	1	1	3	1	1	1	1	1
2	1	288	2	Self	3	1	1	1	1	1	1	1	1
2	2	288	2		3	0	0	1	1	1	1	1	1
2	3	288	2	Self	3	1	1	2	1	1	1	1	1
2	4	288	2	Self	3	1	1	3	1	1	1	1	1
2	1	289	2		0	0	0	0					1
2	2	289	2		0	0	0	0					1
2	3	289	2		0	0	0	0					1
2	4	289	2		0	0	0	0					1
2	1	290	2	Self	4	1	1	1	1	1	1	1	1
2	2	290	2	Self	4	1	1	2	1	1	1	1	1
2	3	290	2	Self	4	1	1	3	1	1	1	1	1
2	4	290	2	Self	4	1	1	4	0	1	1	1	0
2	1	291	2		2	0	0	0	1	1	1	1	1
2	2	291	2	Self	2	1	1	1	1	1	1	1	1
2	3	291	2	Self	2	1	1	2	1	1	1	1	1
2	4	291	2		2	0	0	2			1	1	1
1	1	292	3	Self	0	1	0	0	1	1	1	1	1
1	2	292	3	Self	0	1	0	0		1	1	1	1
1	3	292	3	Self	0	1	0	0		1	1	1	1
1	4	292	3	Self	0	1	0	0		1	1	1	1
1	1	293	2		0	0	0	0					1
1	2	293	2		0	0	0	0					1
1	3	293	2		0	0	0	0					1
1	4	293	2		0	0	0	0					1
2	1	294	2		1	0	0	0	1	1	1	1	1
2	2	294	2	Self	1	1	1	1	1	1	1	1	1
2	3	294	2		1	0	0	1			1	1	1
2	4	294	2		1	0	0	1			1	1	1
2	1	295	2	Proxy	4	1	1	1	1	1	1	1	1
2	2	295	2	Proxy	4	1	1	2	1	1	1	1	1
2	3	295	2	Self	4	1	1	3	1	1	1	1	1
2	4	295	2	Proxy	4	1	1	4	0	1	1	1	0
2	1	296	2	Self	4	1	1	1	1	1	1	1	1
2	2	296	2	Self	4	1	1	2	0	1	1	1	0
2	3	296	2	Self	4	1	1	3	0	1	1	1	0
2	4	296	2	Self	4	1	1	4	0	1	1	1	0
2	1	297	2	Self	4	1	1	1	1	1	1	1	1
2	2	297	2	Self	4	1	1	2	1	1	1	1	1
2	3	297	2	Self	4	1	1	3	1	1	1	1	1
2	4	297	2	Self	4	1	1	4	1	1	1	1	1
1	1	298	1	Self	0	1	0	0	1	1	1	1	1
1	2	298	1		0	0	0	0			1	1	1
1	3	298	1		0	0	0	0			1	1	1
1	4	298	1		0	0	0	0			1	1	1
2	1	299	3		0	0	0	0					1
2	2	299	3		0	0	0	0					1
2	3	299	3		0	0	0	0					1
2	4	299	3		0	0	0	0					1
1	1	300	2		0	0	0	0					1
1	2	300	2		0	0	0	0					1
1	3	300	2		0	0	0	0					1
1	4	300	2		0	0	0	0					1
2	1	301	2	Self	4	1	1	1	1	1	1	1	1
2	2	301	2	Self	4	1	1	2	1	1	1	1	1
2	3	301	2	Self	4	1	1	3	1	1	1	1	1
2	4	301	2	Self	4	1	1	4	1	1	1	1	1
2	1	302	2	Proxy	4	1	1	1	0	1	1	1	0
2	2	302	2	Self	4	1	1	2	0	1	1	1	0
2	3	302	2	Self	4	1	1	3	0	1	1	1	0
2	4	302	2	Self	4	1	1	4	0		1	1	0
2	1	303	3	Self	3	1	1	1	1	1	1	1	1
2	2	303	3	Self	3	1	1	2	1	0	1	1	0
2	3	303	3	Self	3	1	1	3	1	0	1	1	0
2	4	303	3		3	0	0	3		0	1	1	0
1	1	304	2	Proxy	0	1	0	0	1	1	1	1	1
1	2	304	2	Proxy	0	1	0	0	1	1	1	1	1
1	3	304	2	Proxy	0	1	0	0	0	1	1	1	0
1	4	304	2		0	0	0	0	0		1	1	0
2	1	305	3		2	0	0	0	1	1	1	1	1
2	2	305	3	Self	2	1	1	1	1	1	1	1	1
2	3	305	3	Self	2	1	1	2	1	0	1	1	0
2	4	305	3		2	0	0	2		0	1	1	0
2	1	306	2		0	0	0	0	1	1	1	1	1
2	2	306	2	Self	0	1	0	0	1	1	1	1	1
2	3	306	2	Self	0	1	0	0	1	1	1	1	1
2	4	306	2	Self	0	1	0	0	1	1	1	1	1
1	1	307	3		0	0	0	0					1
1	2	307	3		0	0	0	0					1
1	3	307	3		0	0	0	0					1
1	4	307	3		0	0	0	0					1
2	1	308	3	Self	3	1	1	1	1	1	1	1	1
2	2	308	3		3	0	0	1		1	1	1	1
2	3	308	3	Proxy	3	1	1	2	0	1	1	1	0
2	4	308	3	Self	3	1	1	3	0	1	1	1	0
2	1	309	1	Self	4	1	1	1	1	1	1	1	1
2	2	309	1	Self	4	1	1	2	1	1	1	1	1
2	3	309	1	Self	4	1	1	3	1	1	1	1	1
2	4	309	1	Self	4	1	1	4	1	1	1	1	1
2	1	310	2	Proxy	3	1	1	1	1	1	1	1	1
2	2	310	2	Self	3	1	1	2	1	1	1	1	1
2	3	310	2	Self	3	1	1	3	1	1	1	1	1
2	4	310	2		3	0	0	3			1	1	1
2	1	311	2	Self	0	1	0	0	1	1	1	1	1
2	2	311	2	Self	0	1	0	0	1	1	1	1	1
2	3	311	2	Self	0	1	0	0	1	1	1	1	1
2	4	311	2	Self	0	1	0	0	1	1	1	1	1
2	1	312	3	Self	2	1	1	1	1	1	1	1	1
2	2	312	3	Proxy	2	1	1	2	1	0	1	1	0
2	3	312	3		2	0	0	2		0	1	1	0
2	4	312	3		2	0	0	2		0	1	1	0
1	1	313	3	Self	0	1	0	0	1	0	1	1	0
1	2	313	3	Self	0	1	0	0		0	1	1	0
1	3	313	3	Self	0	1	0	0		0	1	1	0
1	4	313	3		0	0	0	0		0	1	1	0
1	1	314	3	Self	0	1	0	0		1	1	1	0
1	2	314	3	Self	0	1	0	0		1	1	1	0
1	3	314	3	Self	0	1	0	0	0	0	1	1	0
1	4	314	3	Self	0	1	0	0	0	0	1	1	0
2	1	315	2		2	0	0	0	1	1	1	1	1
2	2	315	2	Self	2	1	1	1	1	1	1	1	1
2	3	315	2		2	0	0	1	1	1	1	1	1
2	4	315	2	Self	2	1	1	2	1	1	1	1	1
1	1	316	1	Self	0	1	0	0		0	0	1	0
1	2	316	1		0	0	0	0		0		1	0
1	3	316	1		0	0	0	0		0		1	0
1	4	316	1		0	0	0	0		0		1	0
2	1	317	2	Self	0	1	0	0	1	1	1	1	1
2	2	317	2	Self	0	1	0	0	1	1	1	1	1
2	3	317	2		0	0	0	0		1	1	1	1
2	4	317	2	Self	0	1	0	0	0	1	1	1	0
2	1	318	2	Self	4	1	1	1	1	1	1	1	1
2	2	318	2	Proxy	4	1	1	2	1	1	1	1	1
2	3	318	2	Self	4	1	1	3	1	1	1	1	1
2	4	318	2	Self	4	1	1	4	1	1	1	1	1
1	1	319	2	Self	0	1	0	0	1	1	1	1	1
1	2	319	2		0	0	0	0	1	1	1	1	1
1	3	319	2	Self	0	1	0	0	1	1	1	1	1
1	4	319	2		0	0	0	0			1	1	1
2	1	320	2	Proxy	3	1	1	1	1	1	1	1	1
2	2	320	2	Self	3	1	1	2	1	1	1	1	1
2	3	320	2	Self	3	1	1	3	1	1	1	1	1
2	4	320	2		3	0	0	3			1	1	1
1	1	321	1	Self	0	1	0	0	1	1	1	1	1
1	2	321	1	Self	0	1	0	0		1	1	1	1
1	3	321	1	Self	0	1	0	0		1	1	1	1
1	4	321	1	Self	0	1	0	0		1	1	1	1
2	1	322	3	Self	4	1	1	1	1	1	1	1	1
2	2	322	3	Self	4	1	1	2	1	1	1	1	1
2	3	322	3	Self	4	1	1	3	1	1	1	1	1
2	4	322	3	Self	4	1	1	4	1	1	1	1	1
2	1	323	1	Self	4	1	1	1	1	1	1	1	1
2	2	323	1	Self	4	1	1	2	1	1	1	1	1
2	3	323	1	Self	4	1	1	3	1	1	1	1	1
2	4	323	1	Self	4	1	1	4	1	1	1	1	1
2	1	324	2	Proxy	4	1	1	1	0	1	1	1	0
2	2	324	2	Self	4	1	1	2	0	1	1	1	0
2	3	324	2	Proxy	4	1	1	3	0	1	1	1	0
2	4	324	2	Self	4	1	1	4	0	1	1	1	0
1	1	325	2		0	0	0	0			1		0
1	2	325	2		0	0	0	0			1		0
1	3	325	2		0	0	0	0			1		0
1	4	325	2	Self	0	1	0	0	0		1	0	0
2	1	326	1	Self	4	1	1	1	1	1	1	1	1
2	2	326	1	Self	4	1	1	2	1	1	1	1	1
2	3	326	1	Proxy	4	1	1	3	1	1	1	1	1
2	4	326	1	Self	4	1	1	4	1	1	1	1	1
2	1	327	1		2	0	0	0	1		1	1	1
2	2	327	1	Self	2	1	1	1	1	0	1	1	0
2	3	327	1	Self	2	1	1	2	1	0	1	1	0
2	4	327	1		2	0	0	2		0	1	1	0
2	1	328	2	Self	4	1	1	1	1	1	1	1	1
2	2	328	2	Self	4	1	1	2	1	1	1	1	1
2	3	328	2	Self	4	1	1	3	1	1	1	1	1
2	4	328	2	Self	4	1	1	4	0	1	1	1	0
1	1	329	2		0	0	0	0					0
1	2	329	2		0	0	0	0					0
1	3	329	2		0	0	0	0					0
1	4	329	2		0	0	0	0					0
1	1	330	3	Proxy	0	1	0	0	1	1	1	1	1
1	2	330	3	Proxy	0	1	0	0	1	1	1	1	1
1	3	330	3		0	0	0	0	1	1	1	1	1
1	4	330	3	Self	0	1	0	0	1	1	1	1	1
2	1	331	2		2	0	0	0	1	1	1	1	1
2	2	331	2	Self	2	1	1	1	1	1	1	1	1
2	3	331	2		2	0	0	1	1	1	1	1	1
2	4	331	2	Proxy	2	1	1	2	1	1	1	1	1
2	1	332	2	Proxy	3	1	1	1	1	1	1	1	1
2	2	332	2		3	0	0	1	1	1	1	1	1
2	3	332	2	Self	3	1	1	2	1	1	1	1	1
2	4	332	2	Self	3	1	1	3	1	1	1	1	1
2	1	333	2	Self	2	1	1	1	0	1	0	1	0
2	2	333	2		2	0	0	1	0	1		1	0
2	3	333	2		2	0	0	1	0	1		1	0
2	4	333	2	Self	2	1	1	2	0	1	1	1	0
2	1	334	2	Proxy	3	1	1	1	1	1	1	1	1
2	2	334	2		3	0	0	1	1	1	1	1	1
2	3	334	2	Self	3	1	1	2	1	1	1	1	1
2	4	334	2	Self	3	1	1	3	1	1	1	1	1
2	1	335	2	Proxy	0	1	0	0	1	1	1	1	1
2	2	335	2		0	0	0	0		1	1	1	1
2	3	335	2		0	0	0	0		1	1	1	1
2	4	335	2	Proxy	0	1	0	0	0	1	1	1	0
2	1	336	3	Self	4	1	1	1	1	0	1	0	0
2	2	336	3	Self	4	1	1	2	1	0	1	0	0
2	3	336	3	Self	4	1	1	3	1	0	1	1	0
2	4	336	3	Proxy	4	1	1	4	1	0	1	1	0
2	1	337	3	Self	0	1	0	0	1	1	1	1	1
2	2	337	3	Self	0	1	0	0	1	1	1	1	1
2	3	337	3	Self	0	1	0	0	1	1	1	1	1
2	4	337	3	Self	0	1	0	0	1	1	1	1	1
2	1	338	3	Proxy	3	1	1	1	1	0	1	1	0
2	2	338	3	Proxy	3	1	1	2	1	0	1	1	0
2	3	338	3		3	0	0	2	1	0	1	1	0
2	4	338	3	Proxy	3	1	1	3	1	0	1	1	0
1	1	339	2		0	0	0	0			1		0
1	2	339	2		0	0	0	0			1		0
1	3	339	2	Self	0	1	0	0	0		1	0	0
1	4	339	2	Self	0	1	0	0	0		1	0	0
1	1	340	2	Self	0	1	0	0	1	1	1	1	1
1	2	340	2	Self	0	1	0	0	1	1	1	1	1
1	3	340	2		0	0	0	0			1	1	1
1	4	340	2		0	0	0	0			1	1	1
1	1	341	2	Proxy	0	1	0	0	0	1	1	1	0
1	2	341	2		0	0	0	0	0	1	1	1	0
1	3	341	2	Self	0	1	0	0	0	1	1	1	0
1	4	341	2		0	0	0	0	0		1	1	0
2	1	342	2		0	0	0	0	1	1	1	1	1
2	2	342	2	Self	0	1	0	0	1	1	1	1	1
2	3	342	2		0	0	0	0			1	1	1
2	4	342	2		0	0	0	0			1	1	1
1	1	343	2	Proxy	0	1	0	0	1	1	1	1	1
1	2	343	2	Self	0	1	0	0	1	1	1	1	1
1	3	343	2		0	0	0	0	1	1	1	1	1
1	4	343	2	Self	0	1	0	0	1	1	1	1	1
2	1	344	3	Self	0	1	0	0	1	1	1	1	1
2	2	344	3	Self	0	1	0	0	1	1	1	1	1
2	3	344	3	Self	0	1	0	0	1	1	1	1	1
2	4	344	3	Self	0	1	0	0	1	1	1	1	1
2	1	345	2	Self	4	1	1	1	1	1	1	1	1
2	2	345	2	Self	4	1	1	2	1	1	1	1	1
2	3	345	2	Self	4	1	1	3	1	1	1	1	1
2	4	345	2	Self	4	1	1	4	1	1	1	1	1
1	1	346	3	Self	0	1	0	0		1	0	1	1
1	2	346	3		0	0	0	0				1	1
1	3	346	3		0	0	0	0				1	1
1	4	346	3		0	0	0	0				1	1
2	1	347	3	Self	4	1	1	1	1	1	1	1	1
2	2	347	3	Self	4	1	1	2	1	1	1	1	1
2	3	347	3	Self	4	1	1	3	1	1	1	1	1
2	4	347	3	Proxy	4	1	1	4	1	1	1	1	1
2	1	348	2	Self	4	1	1	1	1	1	1	1	1
2	2	348	2	Self	4	1	1	2	1	1	1	1	1
2	3	348	2	Self	4	1	1	3	1	1	1	1	1
2	4	348	2	Self	4	1	1	4	1	1	1	1	1
2	1	349	2		3	0	0	0		1	1	1	1
2	2	349	2	Proxy	3	1	1	1	0	1	1	1	0
2	3	349	2	Self	3	1	1	2	0	1	1	1	0
2	4	349	2	Proxy	3	1	1	3	0	1	1	1	0
2	1	350	3	Self	4	1	1	1	1	1	1	1	1
2	2	350	3	Self	4	1	1	2	1	1	1	1	1
2	3	350	3	Self	4	1	1	3	1	1	1	1	1
2	4	350	3	Self	4	1	1	4	1	1	1	1	1
1	1	351	2	Self	0	1	0	0	1	1	1	1	1
1	2	351	2	Self	0	1	0	0	1	1	1	1	1
1	3	351	2	Self	0	1	0	0	0	0	1	1	0
1	4	351	2	Self	0	1	0	0	0	0	1	1	0
2	1	352	2		3	0	0	0	1	1	1	1	1
2	2	352	2	Self	3	1	1	1	1	1	1	1	1
2	3	352	2	Self	3	1	1	2	1	1	1	1	1
2	4	352	2	Self	3	1	1	3	1	1	1	1	1
1	1	353	2	Self	0	1	0	0	1		1	0	1
1	2	353	2		0	0	0	0	1		1		1
1	3	353	2	Self	0	1	0	0	1		1	0	1
1	4	353	2		0	0	0	0			1		1
2	1	354	2		2	0	0	0	1	1	1	1	1
2	2	354	2	Self	2	1	1	1	1	1	1	1	1
2	3	354	2	Self	2	1	1	2	1	1	1	1	1
2	4	354	2		2	0	0	2			1	1	1
2	1	355	2	Self	4	1	1	1	1	1	1	1	1
2	2	355	2	Self	4	1	1	2	0	1	1	1	0
2	3	355	2	Self	4	1	1	3	0	1	1	1	0
2	4	355	2	Self	4	1	1	4	0	1	1	1	0
2	1	356	2	Proxy	3	1	1	1	1	1	1	1	1
2	2	356	2		3	0	0	1	1	1	1	1	1
2	3	356	2	Proxy	3	1	1	2	1	1	1	1	1
2	4	356	2	Proxy	3	1	1	3	1	1	1	1	1
2	1	357	2	Self	4	1	1	1	0	1	0	1	0
2	2	357	2	Self	4	1	1	2	0	1	0	1	0
2	3	357	2	Self	4	1	1	3	0	1	0	1	0
2	4	357	2	Self	4	1	1	4	0	1	0	1	0
1	1	358	2	Self	0	1	0	0	1	1	1	1	1
1	2	358	2	Self	0	1	0	0	1	1	1	1	1
1	3	358	2		0	0	0	0	1	1	1	1	1
1	4	358	2	Self	0	1	0	0	1	1	1	1	1
1	1	359	3	Self	0	1	0	0	1	1	1	1	1
1	2	359	3	Self	0	1	0	0	1	1	1	1	1
1	3	359	3		0	0	0	0			1	1	1
1	4	359	3		0	0	0	0			1	1	1
2	1	360	2	Self	2	1	1	1	0	1	1	1	0
2	2	360	2	Self	2	1	1	2	0	1	1	1	0
2	3	360	2		2	0	0	2	0		1	1	0
2	4	360	2		2	0	0	2	0		1	1	0
2	1	361	3	Self	2	1	1	1	1	0	1	1	0
2	2	361	3	Self	2	1	1	2	1	0	1	1	0
2	3	361	3		2	0	0	2		0	1	1	0
2	4	361	3		2	0	0	2		0	1	1	0
1	1	362	2		0	0	0	0	1	1	1	1	1
1	2	362	2	Self	0	1	0	0	1	1	1	1	1
1	3	362	2	Self	0	1	0	0	0		1	1	0
1	4	362	2		0	0	0	0	0		1	1	0
2	1	363	2	Proxy	3	1	1	1	1	1	1	1	1
2	2	363	2	Self	3	1	1	2	1	1	1	1	1
2	3	363	2	Self	3	1	1	3	1	1	1	1	1
2	4	363	2		3	0	0	3			1	1	1
1	1	364	3	Proxy	0	1	0	0	1	1	1	1	1
1	2	364	3	Proxy	0	1	0	0	1	1	1	1	1
1	3	364	3		0	0	0	0			1	1	1
1	4	364	3		0	0	0	0			1	1	1
1	1	365	2	Proxy	0	1	0	0	0	1	1	1	0
1	2	365	2		0	0	0	0	0	1	1	1	0
1	3	365	2	Proxy	0	1	0	0	0	1	1	1	0
1	4	365	2		0	0	0	0	0		1	1	0
2	1	366	2	Self	3	1	1	1	1	1	1	1	1
2	2	366	2	Self	3	1	1	2	1	1	1	1	1
2	3	366	2		3	0	0	2	1	1	1	1	1
2	4	366	2	Self	3	1	1	3	1	1	1	1	1
2	1	367	2	Self	3	1	1	1	1	1	1	1	1
2	2	367	2	Self	3	1	1	2	1	1	1	1	1
2	3	367	2	Proxy	3	1	1	3	1	1	1	1	1
2	4	367	2		3	0	0	3			1	1	1
1	1	368	2	Self	0	1	0	0	1		1	0	1
1	2	368	2		0	0	0	0			1		1
1	3	368	2		0	0	0	0			1		1
1	4	368	2		0	0	0	0			1		1
2	1	369	1		3	0	0	0	1	1	1	1	1
2	2	369	1	Self	3	1	1	1	1	1	1	1	1
2	3	369	1	Self	3	1	1	2	1	1	1	1	1
2	4	369	1	Self	3	1	1	3	1	1	1	1	1
1	1	370	2	Self	0	1	0	0	1	1	1	1	1
1	2	370	2		0	0	0	0		1	1	1	1
1	3	370	2	Self	0	1	0	0	0	1	1	1	0
1	4	370	2		0	0	0	0	0		1	1	0
2	1	371	2	Proxy	4	1	1	1	1	1	1	1	1
2	2	371	2	Proxy	4	1	1	2	1	1	1	1	1
2	3	371	2	Self	4	1	1	3	1	1	1	1	1
2	4	371	2	Proxy	4	1	1	4	1	1	1	1	1
2	1	372	2	Self	1	1	1	1	1		1	0	1
2	2	372	2		1	0	0	1			1		1
2	3	372	2		1	0	0	1			1		1
2	4	372	2		1	0	0	1			1		1
1	1	373	2	Self	0	1	0	0	1	1	1	1	1
1	2	373	2	Self	0	1	0	0	1	1	1	1	1
1	3	373	2	Self	0	1	0	0	0	1	1	1	0
1	4	373	2		0	0	0	0	0		1	1	0
2	1	374	3	Self	4	1	1	1	1	1	1	1	1
2	2	374	3	Self	4	1	1	2	1	1	1	1	1
2	3	374	3	Self	4	1	1	3	1	1	1	1	1
2	4	374	3	Self	4	1	1	4	1	1	1	1	1
1	1	375	3	Self	0	1	0	0	1	1	1	1	1
1	2	375	3	Self	0	1	0	0	1	1	1	1	1
1	3	375	3	Self	0	1	0	0	1	1	1	1	1
1	4	375	3		0	0	0	0			1	1	1
1	1	376	3	Proxy	0	1	0	0	1	1	1	1	1
1	2	376	3		0	0	0	0			1	1	1
1	3	376	3		0	0	0	0			1	1	1
1	4	376	3	Self	0	1	0	0	0	0	1	1	0
1	1	377	2		0	0	0	0					0
1	2	377	2		0	0	0	0					0
1	3	377	2		0	0	0	0					0
1	4	377	2		0	0	0	0					0
2	1	378	2	Self	4	1	1	1	1	1	1	1	1
2	2	378	2	Self	4	1	1	2	1	1	1	1	1
2	3	378	2	Self	4	1	1	3	1	1	1	1	1
2	4	378	2	Self	4	1	1	4	1	1	1	1	1
2	1	379	2		1	0	0	0	1	1	1	1	1
2	2	379	2		1	0	0	0	1	1	1	1	1
2	3	379	2	Proxy	1	1	1	1	1	1	1	1	1
2	4	379	2		1	0	0	1			1	1	1
2	1	380	2		0	0	0	0					1
2	2	380	2		0	0	0	0					1
2	3	380	2		0	0	0	0					1
2	4	380	2		0	0	0	0					1
2	1	381	2		2	0	0	0	1	1	1	1	1
2	2	381	2		2	0	0	0	1	1	1	1	1
2	3	381	2	Self	2	1	1	1	1	1	1	1	1
2	4	381	2	Self	2	1	1	2	1	1	1	1	1
2	1	382	2	Self	2	1	1	1	1	1	1	1	1
2	2	382	2	Self	2	1	1	2	1	1	1	1	1
2	3	382	2		2	0	0	2			1	1	1
2	4	382	2		2	0	0	2			1	1	1
1	1	383	2		0	0	0	0					1
1	2	383	2		0	0	0	0					1
1	3	383	2		0	0	0	0					1
1	4	383	2		0	0	0	0					1
2	1	384	3	Proxy	0	1	0	0	1	0	1	1	0
2	2	384	3	Self	0	1	0	0	1	0	1	1	0
2	3	384	3		0	0	0	0	1	0	1	1	0
2	4	384	3	Self	0	1	0	0	1	0	1	1	0
2	1	385	1	Proxy	2	1	1	1	1	1	1	1	1
2	2	385	1	Proxy	2	1	1	2	1	1	1	1	1
2	3	385	1		2	0	0	2			1	1	1
2	4	385	1		2	0	0	2			1	1	1
2	1	386	2	Self	3	1	1	1	0	1	0	1	0
2	2	386	2		3	0	0	1	0	1	1	1	0
2	3	386	2	Self	3	1	1	2	0	1	1	1	0
2	4	386	2	Self	3	1	1	3	0	1	1	1	0
2	1	387	3	Self	0	1	0	0	1	0	1	0	0
2	2	387	3	Self	0	1	0	0	1	0	1	0	0
2	3	387	3	Self	0	1	0	0	1	0	1	0	0
2	4	387	3	Self	0	1	0	0	1	0	1	0	0
2	1	388	2	Self	4	1	1	1	1	1	1	1	1
2	2	388	2	Self	4	1	1	2	1	1	1	1	1
2	3	388	2	Self	4	1	1	3	1	1	1	1	1
2	4	388	2	Self	4	1	1	4	1	1	1	1	1
2	1	389	2	Self	3	1	1	1	1	1	1	1	1
2	2	389	2	Self	3	1	1	2	1	1	1	1	1
2	3	389	2		3	0	0	2	1	1	1	1	1
2	4	389	2	Self	3	1	1	3	1	1	1	1	1
2	1	390	3		1	0	0	0	1	1	1	1	1
2	2	390	3		1	0	0	0	1	1	1	1	1
2	3	390	3		1	0	0	0	1	1	1	1	1
2	4	390	3	Self	1	1	1	1	1	1	1	1	1
2	1	391	3	Self	4	1	1	1	1	1	1	1	1
2	2	391	3	Self	4	1	1	2	1	1	1	1	1
2	3	391	3	Self	4	1	1	3	1	1	1	1	1
2	4	391	3	Self	4	1	1	4	1	1	1	1	1
1	1	392	2		0	0	0	0	1	1	1	1	1
1	2	392	2		0	0	0	0	1	1	1	1	1
1	3	392	2	Self	0	1	0	0	1	1	1	1	1
1	4	392	2		0	0	0	0			1	1	1
1	1	393	2	Proxy	0	1	0	0	1	1	1	1	1
1	2	393	2	Self	0	1	0	0	0	1	1	1	0
1	3	393	2		0	0	0	0	0	1	1	1	0
1	4	393	2	Self	0	1	0	0	0	1	1	1	0
1	1	394	2	Self	0	1	0	0	0	1	0	1	0
1	2	394	2		0	0	0	0	0		1	1	0
1	3	394	2		0	0	0	0	0		1	1	0
1	4	394	2		0	0	0	0	0		1	1	0
1	1	395	2	Self	0	1	0	0	0	1	0	1	0
1	2	395	2	Self	0	1	0	0	0	1	0	1	0
1	3	395	2	Self	0	1	0	0	0		0	1	0
1	4	395	2	Self	0	1	0	0	0		0	1	0
2	1	396	2	Self	4	1	1	1	1	1	1	1	1
2	2	396	2	Self	4	1	1	2	1	1	1	1	1
2	3	396	2	Self	4	1	1	3	1	1	1	1	1
2	4	396	2	Self	4	1	1	4	1	1	1	1	1
1	1	397	1	Self	0	1	0	0	1	1	1	1	1
1	2	397	1	Self	0	1	0	0	1	1	1	1	1
1	3	397	1		0	0	0	0	1		1	1	1
1	4	397	1	Self	0	1	0	0	1		1	1	1
2	1	398	2	Self	4	1	1	1	1	1	1	1	1
2	2	398	2	Self	4	1	1	2	1	1	1	1	1
2	3	398	2	Self	4	1	1	3	1	1	1	1	1
2	4	398	2	Self	4	1	1	4	1	1	1	1	1
1	1	399	2		0	0	0	0			1	1	1
1	2	399	2		0	0	0	0			1	1	1
1	3	399	2		0	0	0	0			1	1	1
1	4	399	2	Self	0	1	0	0	0	0	1	1	0
1	1	400	2		0	0	0	0	1	1	1	1	1
1	2	400	2	Proxy	0	1	0	0	1	1	1	1	1
1	3	400	2	Self	0	1	0	0	1		1	1	1
1	4	400	2	Self	0	1	0	0	1		1	1	1
2	1	401	3	Self	1	1	1	1	1	1	1	1	1
2	2	401	3		1	0	0	1			1	1	1
2	3	401	3		1	0	0	1			1	1	1
2	4	401	3		1	0	0	1			1	1	1
2	1	402	2	Self	1	1	1	1	0	1	0	1	0
2	2	402	2		1	0	0	1	0		1	1	0
2	3	402	2		1	0	0	1	0		1	1	0
2	4	402	2		1	0	0	1	0		1	1	0
1	1	403	2	Proxy	0	1	0	0	0	1	1	1	0
1	2	403	2	Proxy	0	1	0	0	0	1	1	1	0
1	3	403	2	Proxy	0	1	0	0	0	1	1	1	0
1	4	403	2		0	0	0	0	0		1	1	0
1	1	404	2		0	0	0	0	1	1	1	1	1
1	2	404	2		0	0	0	0	1	1	1	1	1
1	3	404	2	Self	0	1	0	0	1	1	1	1	1
1	4	404	2		0	0	0	0			1	1	1
2	1	405	2	Self	4	1	1	1	1	1	1	1	1
2	2	405	2	Self	4	1	1	2	1	1	1	1	1
2	3	405	2	Self	4	1	1	3	1	1	1	1	1
2	4	405	2	Self	4	1	1	4	1	1	1	1	1
1	1	406	2	Proxy	0	1	0	0	1	1	1	1	1
1	2	406	2	Self	0	1	0	0	1	1	1	1	1
1	3	406	2		0	0	0	0			1	1	1
1	4	406	2		0	0	0	0			1	1	1
2	1	407	2		1	0	0	0	1	1	1	1	1
2	2	407	2		1	0	0	0	1	1	1	1	1
2	3	407	2		1	0	0	0	1	1	1	1	1
2	4	407	2	Self	1	1	1	1	1	1	1	1	1
2	1	408	2	Proxy	0	1	0	0	0	1	1	1	0
2	2	408	2	Self	0	1	0	0	0	1	1	1	0
2	3	408	2		0	0	0	0	0	1	1	1	0
2	4	408	2	Self	0	1	0	0	0	1	1	1	0
1	1	409	3	Proxy	0	1	0	0	1	1	1	1	1
1	2	409	3	Proxy	0	1	0	0	1	1	1	1	1
1	3	409	3	Self	0	1	0	0	1	1	1	1	1
1	4	409	3	Self	0	1	0	0	1	1	1	1	1
1	1	410	3	Self	0	1	0	0	1	1	1	1	1
1	2	410	3	Self	0	1	0	0	1	1	1	1	1
1	3	410	3	Self	0	1	0	0	1	0	1	1	0
1	4	410	3		0	0	0	0		0	1	1	0
1	1	411	1		0	0	0	0	1	1	1	1	1
1	2	411	1	Proxy	0	1	0	0	1	1	1	1	1
1	3	411	1		0	0	0	0	1	1	1	1	1
1	4	411	1	Self	0	1	0	0	1	1	1	1	1
1	1	412	2	Self	0	1	0	0	0	1	0	1	0
1	2	412	2	Self	0	1	0	0	0	1	0	1	0
1	3	412	2		0	0	0	0	0		1	1	0
1	4	412	2		0	0	0	0	0		1	1	0
1	1	413	3	Self	0	1	0	0		0	0	1	0
1	2	413	3		0	0	0	0		0		1	0
1	3	413	3		0	0	0	0		0		1	0
1	4	413	3		0	0	0	0		0		1	0
2	1	414	2	Self	4	1	1	1	1	1	1	1	1
2	2	414	2	Self	4	1	1	2	1	1	1	1	1
2	3	414	2	Self	4	1	1	3	1	1	1	1	1
2	4	414	2	Self	4	1	1	4	1	1	1	1	1
1	1	415	2		0	0	0	0	1	1	1	1	1
1	2	415	2		0	0	0	0	1	1	1	1	1
1	3	415	2	Proxy	0	1	0	0	1	1	1	1	1
1	4	415	2		0	0	0	0			1	1	1
2	1	416	1	Self	4	1	1	1	1	1	1	1	1
2	2	416	1	Self	4	1	1	2	1	1	1	1	1
2	3	416	1	Proxy	4	1	1	3	1	1	1	1	1
2	4	416	1	Proxy	4	1	1	4	1	1	1	1	1
2	1	417	3	Self	3	1	1	1	1	1	1	1	1
2	2	417	3	Self	3	1	1	2	1	1	1	1	1
2	3	417	3		3	0	0	2	1		1	1	1
2	4	417	3	Proxy	3	1	1	3	1	0	1	1	0
1	1	418	3		0	0	0	0	1	1	1	1	1
1	2	418	3	Self	0	1	0	0	1	1	1	1	1
1	3	418	3	Self	0	1	0	0	1	1	1	1	1
1	4	418	3	Self	0	1	0	0			1	1	1
1	1	419	3		0	0	0	0					1
1	2	419	3		0	0	0	0					1
1	3	419	3		0	0	0	0					1
1	4	419	3		0	0	0	0					1
1	1	420	3	Self	0	1	0	0	1	1	1	1	1
1	2	420	3	Self	0	1	0	0	1	1	1	1	1
1	3	420	3	Proxy	0	1	0	0			1	1	1
1	4	420	3		0	0	0	0			1	1	1
1	1	421	1		0	0	0	0					1
1	2	421	1		0	0	0	0					1
1	3	421	1		0	0	0	0					1
1	4	421	1		0	0	0	0					1
2	1	422	2		2	0	0	0	1	1	1	1	1
2	2	422	2		2	0	0	0	1	1	1	1	1
2	3	422	2	Self	2	1	1	1	1	1	1	1	1
2	4	422	2	Self	2	1	1	2	1	1	1	1	1
1	1	423	2		0	0	0	0		1	1	1	1
1	2	423	2	Self	0	1	0	0	0	1	1	1	0
1	3	423	2	Self	0	1	0	0	0	1	1	1	0
1	4	423	2	Self	0	1	0	0	0		1	1	0
1	1	424	2	Self	0	1	0	0	1	1	1	1	1
1	2	424	2	Self	0	1	0	0	1	1	1	1	1
1	3	424	2		0	0	0	0	1	1	1	1	1
1	4	424	2	Self	0	1	0	0	1	1	1	1	1
2	1	425	2	Self	0	1	0	0	1	1	1	1	1
2	2	425	2	Self	0	1	0	0	1	1	1	1	1
2	3	425	2	Self	0	1	0	0	1	1	1	1	1
2	4	425	2	Self	0	1	0	0	1	1	1	1	1
1	1	426	2		0	0	0	0	1	1	1	1	1
1	2	426	2	Proxy	0	1	0	0	1	1	1	1	1
1	3	426	2	Self	0	1	0	0	1	1	1	1	1
1	4	426	2		0	0	0	0			1	1	1
2	1	427	3		2	0	0	0	1		1	1	1
2	2	427	3		2	0	0	0	1		1	1	1
2	3	427	3	Self	2	1	1	1	1	0	1	1	0
2	4	427	3	Self	2	1	1	2	1	0	1	1	0
1	1	428	2	Proxy	0	1	0	0	0	1	1	1	0
1	2	428	2	Proxy	0	1	0	0	0	1	1	1	0
1	3	428	2	Proxy	0	1	0	0	0	1	1	1	0
1	4	428	2		0	0	0	0	0		1	1	0
2	1	429	2	Self	2	1	1	1	1	1	1	1	1
2	2	429	2	Self	2	1	1	2	1	1	1	1	1
2	3	429	2		2	0	0	2			1	1	1
2	4	429	2		2	0	0	2			1	1	1
2	1	430	2	Proxy	0	1	0	0	1	1	1	1	1
2	2	430	2	Proxy	0	1	0	0	1	1	1	1	1
2	3	430	2	Proxy	0	1	0	0	0	1	1	1	0
2	4	430	2	Proxy	0	1	0	0	0	1	1	1	0
2	1	431	2	Self	0	1	0	0	1	1	1	1	1
2	2	431	2	Self	0	1	0	0	1	1	1	1	1
2	3	431	2	Self	0	1	0	0	1	1	1	1	1
2	4	431	2	Self	0	1	0	0	1	1	1	1	1
1	1	432	2		0	0	0	0			1		1
1	2	432	2		0	0	0	0			1		1
1	3	432	2	Self	0	1	0	0	0		1	0	0
1	4	432	2		0	0	0	0	0		1		0
1	1	433	3	Self	0	1	0	0	1	1	1	1	1
1	2	433	3		0	0	0	0			1	1	1
1	3	433	3		0	0	0	0			1	1	1
1	4	433	3		0	0	0	0			1	1	1
1	1	434	2		0	0	0	0		1	1	1	1
1	2	434	2	Self	0	1	0	0	0	1	1	1	0
1	3	434	2	Self	0	1	0	0	0		1	1	0
1	4	434	2	Self	0	1	0	0	0		1	1	0
2	1	435	2	Self	4	1	1	1	0	1	0	1	0
2	2	435	2	Self	4	1	1	2	0	1	0	1	0
2	3	435	2	Proxy	4	1	1	3	0	1	1	1	0
2	4	435	2	Proxy	4	1	1	4	0	1	1	1	0
1	1	436	2	Proxy	0	1	0	0	1	1	1	1	1
1	2	436	2		0	0	0	0		1	1	1	1
1	3	436	2	Proxy	0	1	0	0	0	1	1	1	0
1	4	436	2		0	0	0	0	0		1	1	0
2	1	437	2	Proxy	4	1	1	1	1	1	1	1	1
2	2	437	2	Proxy	4	1	1	2	1	1	1	1	1
2	3	437	2	Self	4	1	1	3	1	1	1	1	1
2	4	437	2	Self	4	1	1	4	1	1	1	1	1
1	1	438	3	Self	0	1	0	0	1	1	1	1	1
1	2	438	3	Self	0	1	0	0	1	1	1	1	1
1	3	438	3	Proxy	0	1	0	0	1	1	1	1	1
1	4	438	3	Self	0	1	0	0	1		1	1	1
2	1	439	2	Self	1	1	1	1	1		1	0	1
2	2	439	2		1	0	0	1			1		1
2	3	439	2		1	0	0	1			1		1
2	4	439	2		1	0	0	1			1		1
1	1	440	2		0	0	0	0	1		1		1
1	2	440	2	Proxy	0	1	0	0	1		1	0	1
1	3	440	2	Self	0	1	0	0	1		1	0	1
1	4	440	2	Self	0	1	0	0	1		1	0	1
2	1	441	2	Self	4	1	1	1	1	1	1	1	1
2	2	441	2	Self	4	1	1	2	0	1	1	1	0
2	3	441	2	Self	4	1	1	3	0	1	1	1	0
2	4	441	2	Self	4	1	1	4	0	1	1	1	0
2	1	442	2	Self	4	1	1	1	0	1	0	1	0
2	2	442	2	Self	4	1	1	2	0	1	0	1	0
2	3	442	2	Self	4	1	1	3	0	1	0	1	0
2	4	442	2	Self	4	1	1	4	0	1	0	1	0
1	1	443	2	Self	0	1	0	0	1	1	1	1	1
1	2	443	2	Proxy	0	1	0	0	1	1	1	1	1
1	3	443	2	Proxy	0	1	0	0	1	1	1	1	1
1	4	443	2		0	0	0	0			1	1	1
2	1	444	3	Self	0	1	0	0	1	1	1	1	1
2	2	444	3	Self	0	1	0	0	1	1	1	1	1
2	3	444	3	Self	0	1	0	0	1	1	1	1	1
2	4	444	3	Self	0	1	0	0	1	1	1	1	1
1	1	445	3		0	0	0	0					1
1	2	445	3		0	0	0	0					1
1	3	445	3		0	0	0	0					1
1	4	445	3		0	0	0	0					1
1	1	446	2	Proxy	0	1	0	0	1	1	1	1	1
1	2	446	2		0	0	0	0			1	1	1
1	3	446	2		0	0	0	0			1	1	1
1	4	446	2		0	0	0	0			1	1	1
1	1	447	2	Self	0	1	0	0	0	1	1	1	0
1	2	447	2	Self	0	1	0	0	0	1	1	1	0
1	3	447	2	Self	0	1	0	0	0		1	1	0
1	4	447	2		0	0	0	0	0		1	1	0
1	1	448	2	Proxy	0	1	0	0	1	1	1	1	1
1	2	448	2		0	0	0	0	1	1	1	1	1
1	3	448	2	Proxy	0	1	0	0	1	1	1	1	1
1	4	448	2		0	0	0	0			1	1	1
2	1	449	3		2	0	0	0	1	1	1	1	1
2	2	449	3	Proxy	2	1	1	1	1	1	1	1	1
2	3	449	3	Self	2	1	1	2	1	1	1	1	1
2	4	449	3		2	0	0	2			1	1	1
2	1	450	2	Self	2	1	1	1	1	1	1	1	1
2	2	450	2	Proxy	2	1	1	2	1	1	1	1	1
2	3	450	2		2	0	0	2			1	1	1
2	4	450	2		2	0	0	2			1	1	1
2	1	451	2	Self	4	1	1	1	1	1	1	1	1
2	2	451	2	Self	4	1	1	2	1	1	1	1	1
2	3	451	2	Self	4	1	1	3	1	1	1	1	1
2	4	451	2	Self	4	1	1	4	1	1	1	1	1
1	1	452	2	Self	0	1	0	0	0	1	0	1	0
1	2	452	2		0	0	0	0	0		1	1	0
1	3	452	2		0	0	0	0	0		1	1	0
1	4	452	2		0	0	0	0	0		1	1	0
2	1	453	1	Self	4	1	1	1	0	1	0	1	0
2	2	453	1	Self	4	1	1	2	0	1	0	1	0
2	3	453	1	Self	4	1	1	3	0	1	0	1	0
2	4	453	1	Self	4	1	1	4	0	1	0	1	0
2	1	454	1	Proxy	2	1	1	1	1	1	1	1	1
2	2	454	1		2	0	0	1	1	1	1	1	1
2	3	454	1		2	0	0	1	1	1	1	1	1
2	4	454	1	Self	2	1	1	2	1	1	1	1	1
2	1	455	2	Self	3	1	1	1	1	1	1	1	1
2	2	455	2	Self	3	1	1	2	1	1	1	1	1
2	3	455	2	Self	3	1	1	3	0	1	1	1	0
2	4	455	2		3	0	0	3	0		1	1	0
2	1	456	3	Self	4	1	1	1	1	1	1	1	1
2	2	456	3	Self	4	1	1	2	1	0	1	1	0
2	3	456	3	Self	4	1	1	3	1	0	1	1	0
2	4	456	3	Self	4	1	1	4	1	0	1	1	0
2	1	457	2	Self	4	1	1	1	1	1	1	1	1
2	2	457	2	Self	4	1	1	2	1	1	1	1	1
2	3	457	2	Self	4	1	1	3	1	1	1	1	1
2	4	457	2	Self	4	1	1	4	1	1	1	1	1
2	1	458	1	Self	3	1	1	1	1	0	1	0	0
2	2	458	1	Self	3	1	1	2	1	0	1	1	0
2	3	458	1		3	0	0	2	1	0	1	1	0
2	4	458	1	Self	3	1	1	3	1	0	1	1	0
1	1	459	1	Self	0	1	0	0	1	1	1	1	1
1	2	459	1	Self	0	1	0	0	1	1	1	1	1
1	3	459	1	Self	0	1	0	0	0		1	1	0
1	4	459	1	Self	0	1	0	0	0		1	1	0
1	1	460	2		0	0	0	0	1		1		0
1	2	460	2	Self	0	1	0	0	1		1	0	0
1	3	460	2	Self	0	1	0	0	1		1	0	0
1	4	460	2	Self	0	1	0	0	1		1	0	0
2	1	461	3	Self	4	1	1	1	1	1	1	1	1
2	2	461	3	Self	4	1	1	2	1	1	1	1	1
2	3	461	3	Self	4	1	1	3	1	1	1	1	1
2	4	461	3	Self	4	1	1	4	1	1	1	1	1
1	1	462	2	Proxy	0	1	0	0	1	1	1	1	1
1	2	462	2		0	0	0	0	1		1	1	1
1	3	462	2		0	0	0	0	1		1	1	1
1	4	462	2	Proxy	0	1	0	0	1		1	1	1
1	1	463	3	Proxy	0	1	0	0	1	1	1	1	1
1	2	463	3	Proxy	0	1	0	0	1	1	1	1	1
1	3	463	3		0	0	0	0	1		1	1	1
1	4	463	3	Proxy	0	1	0	0	1		1	1	1
1	1	464	2	Self	0	1	0	0	1	1	1	1	1
1	2	464	2	Self	0	1	0	0	0	1	1	1	0
1	3	464	2		0	0	0	0	0		1	1	0
1	4	464	2	Self	0	1	0	0	0		1	1	0
2	1	465	2	Self	4	1	1	1	0	1	1	1	0
2	2	465	2	Self	4	1	1	2	0	1	1	1	0
2	3	465	2	Self	4	1	1	3	0	1	1	1	0
2	4	465	2	Self	4	1	1	4	0	1	1	1	0
1	1	466	3		0	0	0	0					0
1	2	466	3		0	0	0	0					0
1	3	466	3		0	0	0	0					0
1	4	466	3	Proxy	0	1	0	0			0	0	0
2	1	467	3	Proxy	3	1	1	1	1	1	1	1	1
2	2	467	3	Self	3	1	1	2	1	1	1	1	1
2	3	467	3	Self	3	1	1	3			1	1	1
2	4	467	3		3	0	0	3			1	1	1
2	1	468	2		1	0	0	0	1	1	1	1	1
2	2	468	2	Self	1	1	1	1	1	1	1	1	1
2	3	468	2		1	0	0	1			1	1	1
2	4	468	2		1	0	0	1			1	1	1
1	1	469	3	Self	0	1	0	0		1	0	1	1
1	2	469	3	Self	0	1	0	0		1	0	1	1
1	3	469	3	Self	0	1	0	0		1	0	1	1
1	4	469	3	Proxy	0	1	0	0		1	0	1	1
2	1	470	1	Self	4	1	1	1	1		1	1	1
2	2	470	1	Self	4	1	1	2	1	0	1	1	0
2	3	470	1	Self	4	1	1	3	1	0	1	1	0
2	4	470	1	Self	4	1	1	4	1	0	1	1	0
2	1	471	1	Self	0	1	0	0	1		1	1	0
2	2	471	1	Self	0	1	0	0	0	0	1	1	0
2	3	471	1	Self	0	1	0	0	0	0	1	1	0
2	4	471	1		0	0	0	0	0	0	1	1	0
1	1	472	2		0	0	0	0	1	1	1	1	1
1	2	472	2		0	0	0	0	1	1	1	1	1
1	3	472	2		0	0	0	0	1	1	1	1	1
1	4	472	2	Self	0	1	0	0	1	1	1	1	1
1	1	473	2		0	0	0	0	1	1	1	1	1
1	2	473	2		0	0	0	0	1	1	1	1	1
1	3	473	2		0	0	0	0	1	1	1	1	1
1	4	473	2	Self	0	1	0	0	1	1	1	1	1
2	1	474	2	Self	4	1	1	1	1	1	1	1	1
2	2	474	2	Self	4	1	1	2	1	1	1	1	1
2	3	474	2	Self	4	1	1	3	1	1	1	1	1
2	4	474	2	Self	4	1	1	4	1		1	1	1
2	1	475	2	Self	2	1	1	1	1	1	1	1	1
2	2	475	2		2	0	0	1		1	1	1	1
2	3	475	2		2	0	0	1		1	1	1	1
2	4	475	2	Self	2	1	1	2	0	1	1	1	0
2	1	476	1	Proxy	4	1	1	1	1	1	1	1	1
2	2	476	1	Self	4	1	1	2	1	1	1	1	1
2	3	476	1	Self	4	1	1	3	1	1	1	1	1
2	4	476	1	Self	4	1	1	4	1	1	1	1	1
2	1	477	3	Self	4	1	1	1	1	1	1	1	1
2	2	477	3	Self	4	1	1	2	1	1	1	1	1
2	3	477	3	Self	4	1	1	3	1	1	1	1	1
2	4	477	3	Self	4	1	1	4	1	1	1	1	1
1	1	478	2		0	0	0	0		1	1	1	1
1	2	478	2	Self	0	1	0	0	0	1	1	1	0
1	3	478	2	Self	0	1	0	0	0	1	1	1	0
1	4	478	2	Self	0	1	0	0	0	0	1	1	0
2	1	479	2	Self	3	1	1	1	0	1	0	1	0
2	2	479	2	Self	3	1	1	2	0	1	0	1	0
2	3	479	2		3	0	0	2	0	1	1	1	0
2	4	479	2	Self	3	1	1	3	0	1	1	1	0
2	1	480	3	Self	4	1	1	1	1	1	1	1	1
2	2	480	3	Self	4	1	1	2	1	0	1	1	0
2	3	480	3	Self	4	1	1	3	1	0	1	1	0
2	4	480	3	Self	4	1	1	4	1	0	1	1	0
2	1	481	2	Proxy	3	1	1	1	1	1	1	1	1
2	2	481	2	Proxy	3	1	1	2	1	1	1	1	1
2	3	481	2		3	0	0	2	1	1	1	1	1
2	4	481	2	Proxy	3	1	1	3	1	1	1	1	1
2	1	482	3	Proxy	3	1	1	1	1	1	1	1	1
2	2	482	3	Self	3	1	1	2	1	1	1	1	1
2	3	482	3		3	0	0	2	1	1	1	1	1
2	4	482	3	Self	3	1	1	3	1	1	1	1	1
1	1	483	2		0	0	0	0					1
1	2	483	2		0	0	0	0					1
1	3	483	2		0	0	0	0					1
1	4	483	2		0	0	0	0					1
2	1	484	3	Self	4	1	1	1	1	0	1	0	0
2	2	484	3	Self	4	1	1	2	1	0	1	1	0
2	3	484	3	Self	4	1	1	3	1	0	1	1	0
2	4	484	3	Self	4	1	1	4	1	0	1	1	0
2	1	485	2	Self	4	1	1	1	0	1	1	1	0
2	2	485	2	Self	4	1	1	2	0	1	1	1	0
2	3	485	2	Self	4	1	1	3	0	1	1	1	0
2	4	485	2	Self	4	1	1	4	0	1	1	1	0
1	1	486	2	Self	0	1	0	0	1	1	1	1	1
1	2	486	2	Self	0	1	0	0	1	1	1	1	1
1	3	486	2	Self	0	1	0	0	0	1	1	1	0
1	4	486	2		0	0	0	0	0		1	1	0
2	1	487	2	Self	2	1	1	1	1		1	0	0
2	2	487	2		2	0	0	1	1		1		0
2	3	487	2		2	0	0	1	1		1		0
2	4	487	2	Self	2	1	1	2	1		1	0	0
2	1	488	2	Self	2	1	1	1	1	1	1	1	1
2	2	488	2		2	0	0	1	1	1	1	1	1
2	3	488	2		2	0	0	1	1	1	1	1	1
2	4	488	2	Proxy	2	1	1	2	1	1	1	1	1
2	1	489	2	Self	4	1	1	1	1	1	1	1	1
2	2	489	2	Self	4	1	1	2	1	1	1	1	1
2	3	489	2	Self	4	1	1	3	1	1	1	1	1
2	4	489	2	Self	4	1	1	4	1	1	1	1	1
2	1	490	3		2	0	0	0	1	1	1	1	1
2	2	490	3		2	0	0	0	1	1	1	1	1
2	3	490	3	Proxy	2	1	1	1	1	1	1	1	1
2	4	490	3	Proxy	2	1	1	2	1	1	1	1	1
1	1	491	2	Self	0	1	0	0	1	1	1	1	1
1	2	491	2	Self	0	1	0	0	1	1	1	1	1
1	3	491	2	Self	0	1	0	0	0		1	1	0
1	4	491	2	Self	0	1	0	0	0		1	1	0
2	1	492	2		0	0	0	0					0
2	2	492	2		0	0	0	0					0
2	3	492	2		0	0	0	0					0
2	4	492	2		0	0	0	0					0
1	1	493	2	Proxy	0	1	0	0	0	1	1	1	0
1	2	493	2	Proxy	0	1	0	0	0	1	1	1	0
1	3	493	2	Self	0	1	0	0	0		1	1	0
1	4	493	2	Proxy	0	1	0	0	0		1	1	0
2	1	494	1	Proxy	2	1	1	1	1	1	1	1	1
2	2	494	1		2	0	0	1	1		1	1	1
2	3	494	1	Self	2	1	1	2	1	0	1	1	0
2	4	494	1		2	0	0	2		0	1	1	0
2	1	495	2	Self	4	1	1	1	0	1	0	1	0
2	2	495	2	Self	4	1	1	2	0	1	0	1	0
2	3	495	2	Self	4	1	1	3	0	1	0	1	0
2	4	495	2	Self	4	1	1	4	0	1	0	1	0
2	1	496	2	Self	3	1	1	1	1	1	1	1	1
2	2	496	2		3	0	0	1		1	1	1	1
2	3	496	2	Self	3	1	1	2	0	1	1	1	0
2	4	496	2	Self	3	1	1	3	0	1	1	1	0
1	1	497	2		0	0	0	0		1	1	1	0
1	2	497	2	Self	0	1	0	0	0	1	1	1	0
1	3	497	2	Self	0	1	0	0	0		1	1	0
1	4	497	2		0	0	0	0	0		1	1	0
1	1	498	2		0	0	0	0	1	1	1	1	1
1	2	498	2	Self	0	1	0	0	1	1	1	1	1
1	3	498	2	Proxy	0	1	0	0	1	1	1	1	1
1	4	498	2	Self	0	1	0	0	1		1	1	1
2	1	499	3	Self	4	1	1	1	1	1	1	1	1
2	2	499	3	Self	4	1	1	2	1	1	1	1	1
2	3	499	3	Self	4	1	1	3	1	1	1	1	1
2	4	499	3	Self	4	1	1	4	1	1	1	1	1
2	1	500	2	Self	3	1	1	1	1	1	1	1	1
2	2	500	2	Proxy	3	1	1	2	1	1	1	1	1
2	3	500	2	Self	3	1	1	3	1	1	1	1	1
[truncated: 1,993 more rows]
